# Supplementary material for: Taxonomy of Verrucaria species characterised by large spores, perithecia leaving pits in the rock and a pale thin thallus in Finland
Source: MycoKeys. 2020 Sep 2;72:43–92. doi: 10.3897/mycokeys.72.56223 (PMC7481264; doi:10.3897/mycokeys.72.56223)
Supplement: XML Treatment for Verrucaria bifurcata [file mycokeys.72.56223-treatment1.xml]

<!DOCTYPE tp:taxon-treatment
  PUBLIC "-//TaxonX//DTD Taxonomic Treatment Publishing DTD v0 20100105//EN" "tax-treatment-NSO.dtd">
<tp:taxon-treatment xmlns:tp="http://www.plazi.org/taxpub"><tp:treatment-meta><kwd-group><label>Taxon classification</label><kwd><named-content xmlns:xlink="http://www.w3.org/1999/xlink" content-type="kingdom">Fungi</named-content></kwd><kwd><named-content xmlns:xlink="http://www.w3.org/1999/xlink" content-type="order">Verrucariales</named-content></kwd><kwd><named-content xmlns:xlink="http://www.w3.org/1999/xlink" content-type="family">Verrucariaceae</named-content></kwd></kwd-group><mixed-citation publication-type="journal"><person-group><name><surname>Pykälä</surname><given-names>Juha</given-names></name><name><surname>Kantelinen</surname><given-names>Annina</given-names></name><name><surname>Myllys</surname><given-names>Leena</given-names></name></person-group><article-title>Taxonomy of <italic><tp:taxon-name><tp:taxon-name-part taxon-name-part-type="genus" reg="Verrucaria">Verrucaria</tp:taxon-name-part></tp:taxon-name></italic> species characterised by large spores, perithecia leaving pits in the rock and a pale thin thallus in Finland</article-title><source>MycoKeys</source><day>02</day><month>9</month><year>2020</year><volume>72</volume><fpage>43</fpage><lpage>92</lpage><pub-id pub-id-type="doi">10.3897/mycokeys.72.56223</pub-id></mixed-citation></tp:treatment-meta><tp:nomenclature><tp:taxon-name><object-id xmlns:xlink="http://www.w3.org/1999/xlink" content-type="arpha" xlink:type="simple">B9D322E1-59CA-5608-830E-E63C4B3CF4AD</object-id>
            <tp:taxon-name-part taxon-name-part-type="genus" reg="Verrucaria">Verrucaria</tp:taxon-name-part>
            <tp:taxon-name-part taxon-name-part-type="species" reg="bifurcata">bifurcata</tp:taxon-name-part>
            <object-id xmlns:xlink="http://www.w3.org/1999/xlink" content-type="mycobank" xlink:type="simple">835669</object-id>
          </tp:taxon-name><tp:taxon-authority>Pykälä, Kantelinen &amp; Myllys</tp:taxon-authority><tp:taxon-status xmlns:xlink="http://www.w3.org/1999/xlink" xlink:type="simple">sp. nov.</tp:taxon-status><xref ref-type="fig" rid="F3">Fig. 2A</xref></tp:nomenclature><tp:treatment-sec sec-type="diagnosis" id="SECID0EXSAK"><title>Diagnosis.</title><p>Species characterised by pale, usually endolithic thallus, perithecia leaving shallow to deep pits in the rock, very variable involucrellum appressed to the exciple and ascospores (21–)24–28(–30) × (9–)10–12(–13) mm, morphologically rather similar to the other Finnish species of the <italic><tp:taxon-name><tp:taxon-name-part taxon-name-part-type="genus" reg="Verrucaria">V.</tp:taxon-name-part> <tp:taxon-name-part taxon-name-part-type="species" reg="subtilis">subtilis</tp:taxon-name-part></tp:taxon-name></italic> complex, but the ITS sequence divergence between the species is 1.7–3.9%.</p></tp:treatment-sec><tp:treatment-sec sec-type="Holotype" id="SECID0EITAK"><title>Holotype.</title><p>Finland. Varsinais-Suomi, Länsi-Turunmaa (Parainen), Ersby, 150 m SE of Stormossen, abandoned lime quarry, quarry waste hill, S-slope, on pebbles, 27 m alt., <named-content xmlns:xlink="http://www.w3.org/1999/xlink" content-type="dwc:verbatimCoordinates" xlink:type="simple"><named-content content-type="geo-json" specific-use="{&#34;type&#34;:&#34;Point&#34;,&#34;coordinates&#34;:[22.250000,60.283333]}" id="NCID0ERTAK" xlink:type="simple">60°17'N, 22°15'E</named-content></named-content>, 3 Sept 2009 J. Pykälä 36722 (H9205739, GenBank accession number: <ext-link xmlns:xlink="http://www.w3.org/1999/xlink" ext-link-type="gen" xlink:href="MT229720" xlink:type="simple">MT229720</ext-link>).</p></tp:treatment-sec><tp:treatment-sec sec-type="description" id="SECID0E2TAK"><title>Description.</title><p>Prothallus absent. Thallus white, grey or pale greyish-brown, endolithic or thinly epilithic, continuous or small patches surrounding perithecia, ca. 20–60 mm thick, algal cells (4–)5–8 mm. Perithecia 0.13–0.26 mm in diam., (1/2–)3/4(–1)–immersed, leaving shallow to deep pits in the rock, sometimes thinly thalline covered; 80–140 perithecia/cm<sup>2</sup>. Ostiole inconspicuous, tiny, pale or dark, plane or depressed, ca. 20–30 mm wide. Involucrellum absent, apical, to the exciple base level or enveloping the exciple, 20–60 mm thick, appressed to the exciple. Exciple 0.18–0.27 mm in diam., wall dark brown or black, ca. 20–30 mm thick. Periphysoids ca. 25–35 × 1.5–2.5 mm. Asci 60–104 × 22–33 mm, 8-spored. Ascospores 0-septate, (20.6–)23.8–25.8–27.8(–30.3) × (8.7–)10.0–11.0–12.0(–12.9) mm (n = 117), perispore 1–1.5 mm thick.</p></tp:treatment-sec><tp:treatment-sec sec-type="habitat" id="SECID0EDUAK"><title>Habitat and distribution.</title><p>All finds are from lime quarries or road cuttings of calcareous rocks. The species seems to prefer pebbles and stones in lime quarries. It occurs both in sun-exposed and rather shady habitats. The specimens are from SW and SE Finland. This suggests that <italic><tp:taxon-name><tp:taxon-name-part taxon-name-part-type="genus" reg="Verrucaria">V.</tp:taxon-name-part> <tp:taxon-name-part taxon-name-part-type="species" reg="bifurcata">bifurcata</tp:taxon-name-part></tp:taxon-name></italic> has a southern distribution in Finland.</p></tp:treatment-sec><tp:treatment-sec sec-type="Etylomogy" id="SECID0EUUAK"><title>Etylomogy.</title><p>The epithet refers to the dualistic nature of the involucrellum of the species: absent or short vs. long or enveloping the exciple.</p></tp:treatment-sec><tp:treatment-sec sec-type="material" id="SECID0EZUAK"><title>Other specimens examined.</title><p>Finland. Varsinais-Suomi, Särkisalo, Förby, E of Vähämaankaula, abandoned lime quarry, beneath NW-facing wall, on stone, 7 m alt., <named-content xmlns:xlink="http://www.w3.org/1999/xlink" content-type="dwc:verbatimCoordinates" xlink:type="simple"><named-content content-type="geo-json" specific-use="{&#34;type&#34;:&#34;Point&#34;,&#34;coordinates&#34;:[22.866667,60.083333]}" id="NCID0ECVAK" xlink:type="simple">60°05'N, 22°52'E</named-content></named-content>, 23 July 2008, J. Pykälä 33120 (H); Länsi-Turunmaa (Parainen), Simonby, Gropen, abandoned lime quarry, road cutting of calciferous rock, on pebbles, 15 m alt., <named-content xmlns:xlink="http://www.w3.org/1999/xlink" content-type="dwc:verbatimCoordinates" xlink:type="simple"><named-content content-type="geo-json" specific-use="{&#34;type&#34;:&#34;Point&#34;,&#34;coordinates&#34;:[22.216667,60.266667]}" id="NCID0EKVAK" xlink:type="simple">60°16'N, 22°13'E</named-content></named-content>, 16 Sept 2009, J. Pykälä 37228 (H); Etelä-Savo, Kerimäki, Ruokojärvi, Pitkäniemi, abandoned lime quarry, on NE-facing wall, 90 m alt., <named-content xmlns:xlink="http://www.w3.org/1999/xlink" content-type="dwc:verbatimCoordinates" xlink:type="simple"><named-content content-type="geo-json" specific-use="{&#34;type&#34;:&#34;Point&#34;,&#34;coordinates&#34;:[29.000000,61.933333]}" id="NCID0ESVAK" xlink:type="simple">61°56'N, 29°00'E</named-content></named-content>, 15 Sept 2011, J. Pykälä 45762 (H).</p></tp:treatment-sec><tp:treatment-sec sec-type="notes" id="SECID0EXVAK"><title>Notes.</title><p><italic><tp:taxon-name><tp:taxon-name-part taxon-name-part-type="genus" reg="Verrucaria">Verrucaria</tp:taxon-name-part> <tp:taxon-name-part taxon-name-part-type="species" reg="bifurcata">bifurcata</tp:taxon-name-part></tp:taxon-name></italic> is a somewhat puzzling species as it has a very variable involucrellum. Two specimens are characterised by an absent or small involucrellum and two by a deep reaching involucrellum. In the former case, the involucrellum varies within a specimen from absent to apical. In the latter case, the involucrellum extends to the exciple base level or envelopes the exciple. <italic><tp:taxon-name><tp:taxon-name-part taxon-name-part-type="genus" reg="Verrucaria">Verrucaria</tp:taxon-name-part> <tp:taxon-name-part taxon-name-part-type="species" reg="bifurcata">bifurcata</tp:taxon-name-part></tp:taxon-name></italic> cannot be identified with certainty without ITS sequencing. Nevertheless, it shows morphological variation differing from the other species in the <italic><tp:taxon-name><tp:taxon-name-part taxon-name-part-type="genus" reg="Verrucaria">V.</tp:taxon-name-part> <tp:taxon-name-part taxon-name-part-type="species" reg="subtilis">subtilis</tp:taxon-name-part></tp:taxon-name></italic> complex. <italic><tp:taxon-name><tp:taxon-name-part taxon-name-part-type="genus" reg="Verrucaria">Verrucaria</tp:taxon-name-part> <tp:taxon-name-part taxon-name-part-type="species" reg="bifurcata">bifurcata</tp:taxon-name-part></tp:taxon-name></italic> is the only species in the <italic><tp:taxon-name><tp:taxon-name-part taxon-name-part-type="genus" reg="Verrucaria">V.</tp:taxon-name-part> <tp:taxon-name-part taxon-name-part-type="species" reg="subtilis">subtilis</tp:taxon-name-part></tp:taxon-name></italic> complex in which involucrellum may be absent or enveloping the exciple. In <italic><tp:taxon-name><tp:taxon-name-part taxon-name-part-type="genus" reg="Verrucaria">V.</tp:taxon-name-part> <tp:taxon-name-part taxon-name-part-type="species" reg="bifurcata">bifurcata</tp:taxon-name-part></tp:taxon-name></italic>, the involucrellum is always tightly appressed to the exciple and sometimes it is difficult to find out whether the involucrellum is absent or enveloping the exciple. The specimen 45762 was originally identified as <italic><tp:taxon-name><tp:taxon-name-part taxon-name-part-type="genus" reg="Verrucaria">V.</tp:taxon-name-part> <tp:taxon-name-part taxon-name-part-type="species" reg="adelminienii">adelminienii</tp:taxon-name-part></tp:taxon-name></italic> Zschacke (<xref ref-type="bibr" rid="B39">Pykälä 2013</xref>). However, the type of <italic><tp:taxon-name><tp:taxon-name-part taxon-name-part-type="genus" reg="Verrucaria">V.</tp:taxon-name-part> <tp:taxon-name-part taxon-name-part-type="species" reg="adelminienii">adelminienii</tp:taxon-name-part></tp:taxon-name></italic> is not identifiable (<xref ref-type="bibr" rid="B40">Pykälä 2016</xref>). Furthermore, the spore size in the original description (<xref ref-type="bibr" rid="B57">Zschacke 1933</xref>) is smaller than the spore size in the Finnish specimen.</p></tp:treatment-sec><tp:treatment-sec><!--Section generated to contain objects referenced in tp:taxon-treatment.--><fig id="F3" position="float" orientation="portrait"><object-id xmlns:xlink="http://www.w3.org/1999/xlink" content-type="doi" xlink:type="simple">10.3897/mycokeys.72.56223.figure2</object-id><object-id xmlns:xlink="http://www.w3.org/1999/xlink" content-type="arpha" xlink:type="simple">BE884470-856D-51B1-8812-F3CC123168FC</object-id><label>Figure 2.</label><caption><p>Habitus of the new <italic><tp:taxon-name><tp:taxon-name-part taxon-name-part-type="genus" reg="Verrucaria">Verrucaria</tp:taxon-name-part></tp:taxon-name></italic> species <bold>A</bold><italic><tp:taxon-name><tp:taxon-name-part taxon-name-part-type="genus" reg="Verrucaria">V.</tp:taxon-name-part> <tp:taxon-name-part taxon-name-part-type="species" reg="bifurcata">bifurcata</tp:taxon-name-part></tp:taxon-name></italic> (holotype) <bold>B</bold><italic><tp:taxon-name><tp:taxon-name-part taxon-name-part-type="genus" reg="Verrucaria">V.</tp:taxon-name-part> <tp:taxon-name-part taxon-name-part-type="species" reg="cavernarum">cavernarum</tp:taxon-name-part></tp:taxon-name></italic> (holotype) <bold>C</bold><italic><tp:taxon-name><tp:taxon-name-part taxon-name-part-type="genus" reg="Verrucaria">V.</tp:taxon-name-part> <tp:taxon-name-part taxon-name-part-type="species" reg="difficilis">difficilis</tp:taxon-name-part></tp:taxon-name></italic> (holotype) <bold>D</bold><italic><tp:taxon-name><tp:taxon-name-part taxon-name-part-type="genus" reg="Verrucaria">V.</tp:taxon-name-part> <tp:taxon-name-part taxon-name-part-type="species" reg="fuscozonata">fuscozonata</tp:taxon-name-part></tp:taxon-name></italic> (holotype) <bold>E</bold><italic><tp:taxon-name><tp:taxon-name-part taxon-name-part-type="genus" reg="Verrucaria">V.</tp:taxon-name-part> <tp:taxon-name-part taxon-name-part-type="species" reg="kuusamoensis">kuusamoensis</tp:taxon-name-part></tp:taxon-name></italic> (holotype) <bold>F</bold><italic><tp:taxon-name><tp:taxon-name-part taxon-name-part-type="genus" reg="Verrucaria">V.</tp:taxon-name-part> <tp:taxon-name-part taxon-name-part-type="species" reg="subdevergens">subdevergens</tp:taxon-name-part></tp:taxon-name></italic> (holotype) <bold>G</bold><italic><tp:taxon-name><tp:taxon-name-part taxon-name-part-type="genus" reg="Verrucaria">V.</tp:taxon-name-part> <tp:taxon-name-part taxon-name-part-type="species" reg="vacillans">vacillans</tp:taxon-name-part></tp:taxon-name></italic> (holotype). Scale bars: 1 mm (<bold>A–D</bold>), 0.5 mm (<bold>E–G</bold>).</p></caption><graphic xmlns:xlink="http://www.w3.org/1999/xlink" xlink:href="mycokeys-72-043-g003.jpg" position="float" orientation="portrait" xlink:type="simple" id="oo_448799.jpg"><uri content-type="original_file" xlink:type="simple">https://binary.pensoft.net/fig/448799</uri></graphic></fig></tp:treatment-sec><ref-list><ref id="B39"><mixed-citation xmlns:xlink="http://www.w3.org/1999/xlink" xlink:type="simple"><person-group><name name-style="western"><surname>Pykälä</surname><given-names>J</given-names></name></person-group> (<year>2013</year>) <article-title>Additions to the lichen flora of Finland. VII.</article-title><source><tp:taxon-name><tp:taxon-name-part taxon-name-part-type="genus">Graphis</tp:taxon-name-part></tp:taxon-name> Scripta</source><volume>25</volume>(<issue>1</issue>): <fpage>21</fpage>–<lpage>29</lpage>.</mixed-citation></ref><ref id="B40"><mixed-citation xmlns:xlink="http://www.w3.org/1999/xlink" xlink:type="simple"><person-group><name name-style="western"><surname>Pykälä</surname><given-names>J</given-names></name></person-group> (<year>2016</year>) <article-title>Examination of types of twenty-two species of <italic><tp:taxon-name><tp:taxon-name-part taxon-name-part-type="genus">Verrucaria</tp:taxon-name-part></tp:taxon-name></italic> described by Hermann Zschacke.</article-title><source>Herzogia</source><volume>29</volume>(<issue>2</issue>): <fpage>721</fpage>–<lpage>729</lpage>. <ext-link xlink:type="simple" ext-link-type="doi" xlink:href="10.13158/heia.29.2.2016.721">https://doi.org/10.13158/heia.29.2.2016.721</ext-link></mixed-citation></ref><ref id="B57"><mixed-citation xmlns:xlink="http://www.w3.org/1999/xlink" xlink:type="simple"><person-group><name name-style="western"><surname>Zschacke</surname><given-names>H</given-names></name></person-group> (<year>1933</year>) <tp:taxon-name><tp:taxon-name-part taxon-name-part-type="family">Epigloeaceae</tp:taxon-name-part></tp:taxon-name>, <tp:taxon-name><tp:taxon-name-part taxon-name-part-type="family">Verrucariaceae</tp:taxon-name-part></tp:taxon-name> und <tp:taxon-name><tp:taxon-name-part taxon-name-part-type="family">Dermatocarpaceae</tp:taxon-name-part></tp:taxon-name>. In: Zahlbruckner A (Ed.) Dr. L. Rabenhorst’s Kryptogamen-Flora von Deutschland, Österreich und der Schweiz, 2 Auflage 9 (1/1): 44–480, Akademische Verlagsanstalt, Leipzig.</mixed-citation></ref></ref-list></tp:taxon-treatment>
