# Supplementary material for: Taxonomy of Verrucaria species characterised by large spores, perithecia leaving pits in the rock and a pale thin thallus in Finland
Source: MycoKeys. 2020 Sep 2;72:43–92. doi: 10.3897/mycokeys.72.56223 (PMC7481264; doi:10.3897/mycokeys.72.56223)
Supplement: XML Treatment for Verrucaria cavernarum [file mycokeys.72.56223-treatment2.xml]

<!DOCTYPE tp:taxon-treatment
  PUBLIC "-//TaxonX//DTD Taxonomic Treatment Publishing DTD v0 20100105//EN" "tax-treatment-NSO.dtd">
<tp:taxon-treatment xmlns:tp="http://www.plazi.org/taxpub"><tp:treatment-meta><kwd-group><label>Taxon classification</label><kwd><named-content xmlns:xlink="http://www.w3.org/1999/xlink" content-type="kingdom">Fungi</named-content></kwd><kwd><named-content xmlns:xlink="http://www.w3.org/1999/xlink" content-type="order">Verrucariales</named-content></kwd><kwd><named-content xmlns:xlink="http://www.w3.org/1999/xlink" content-type="family">Verrucariaceae</named-content></kwd></kwd-group><mixed-citation publication-type="journal"><person-group><name><surname>Pykälä</surname><given-names>Juha</given-names></name><name><surname>Kantelinen</surname><given-names>Annina</given-names></name><name><surname>Myllys</surname><given-names>Leena</given-names></name></person-group><article-title>Taxonomy of <italic><tp:taxon-name><tp:taxon-name-part taxon-name-part-type="genus" reg="Verrucaria">Verrucaria</tp:taxon-name-part></tp:taxon-name></italic> species characterised by large spores, perithecia leaving pits in the rock and a pale thin thallus in Finland</article-title><source>MycoKeys</source><day>02</day><month>9</month><year>2020</year><volume>72</volume><fpage>43</fpage><lpage>92</lpage><pub-id pub-id-type="doi">10.3897/mycokeys.72.56223</pub-id></mixed-citation></tp:treatment-meta><tp:nomenclature><tp:taxon-name><object-id xmlns:xlink="http://www.w3.org/1999/xlink" content-type="arpha" xlink:type="simple">2EF3C19D-1815-53D2-8038-D87CF138CC61</object-id>
            <tp:taxon-name-part taxon-name-part-type="genus" reg="Verrucaria">Verrucaria</tp:taxon-name-part>
            <tp:taxon-name-part taxon-name-part-type="species" reg="cavernarum">cavernarum</tp:taxon-name-part>
            <object-id xmlns:xlink="http://www.w3.org/1999/xlink" content-type="mycobank" xlink:type="simple">835670</object-id>
          </tp:taxon-name><tp:taxon-authority>Pykälä &amp; Myllys</tp:taxon-authority><tp:taxon-status xmlns:xlink="http://www.w3.org/1999/xlink" xlink:type="simple">sp. nov.</tp:taxon-status><xref ref-type="fig" rid="F3">Fig. 2B</xref></tp:nomenclature><tp:treatment-sec sec-type="diagnosis" id="SECID0EO1AK"><title>Diagnosis.</title><p>Species morphologically somewhat similar to <italic><tp:taxon-name><tp:taxon-name-part taxon-name-part-type="genus" reg="Verrucaria">V.</tp:taxon-name-part> <tp:taxon-name-part taxon-name-part-type="species" reg="subtilis">subtilis</tp:taxon-name-part></tp:taxon-name></italic>, ascospores slightly larger: (23–)25–30(–34) × (10–)11–13(–14) mm and the ITS sequence divergence between the species is 2.8–3.4%.</p></tp:treatment-sec><tp:treatment-sec sec-type="Holotype" id="SECID0E61AK"><title>Holotype.</title><p>Finland. Koillismaa, Kuusamo, Oulanka National Park, Mataraniemi, shore of Oulankajoki river, treeless stony river shore, on dolomite stones, 145 m alt., <named-content xmlns:xlink="http://www.w3.org/1999/xlink" content-type="dwc:verbatimCoordinates" xlink:type="simple"><named-content content-type="geo-json" specific-use="{&#34;type&#34;:&#34;Point&#34;,&#34;coordinates&#34;:[29.333333,66.366667]}" id="NCID0EI2AK" xlink:type="simple">66°22'N, 29°20'E</named-content></named-content>, 26 Aug 2011, J. Pykälä 45168 (H9205102, GenBank accession number: <ext-link xmlns:xlink="http://www.w3.org/1999/xlink" ext-link-type="gen" xlink:href="MT229725" xlink:type="simple">MT229725</ext-link>).</p></tp:treatment-sec><tp:treatment-sec sec-type="description" id="SECID0ES2AK"><title>Description.</title><p>Prothallus absent. Thallus grey to pale greyish-brown, endolithic or thinly epilithic, continuous, 20–80 mm thick, algal cells 5–8 mm. Perithecia 0.15–0.28 mm in diam., 1/2–1-immersed, leaving shallow to deep pits in the rock, often surrounded by thallus collar, few perithecia thinly thalline covered; 80–160 perithecia/ cm<sup>2</sup>. Ostiole inconspicuous, dark, plane or depressed. Involucrellum apical to covering half of the exciple, in one specimen also few longer involucrella almost reaching the exciple base level present, 30–60 mm thick, appressed to the exciple or slightly diverging from the exciple. Exciple 0.16–0.32 mm, wall dark brown or black, ca. 15–25 mm thick. Periphysoids (25–)30–40(–50) × 1.5–2.5 mm, branching. Asci 8-spored. Ascospores 0-septate, two 1-septate spores seen in one specimen, (23.1–)25.1–27.5–29.8(–34.1) × (9.8–)10.7–11.6–12.6(–13.7) mm (n = 111), perispore 1 mm thick.</p></tp:treatment-sec><tp:treatment-sec sec-type="habitat" id="SECID0E12AK"><title>Habitat and distribution.</title><p>Two specimens of the species are from SW Finland and one specimen from NE Finland. The three sequenced specimens are from different kinds of habitats: dolomite stone on river shore (apparently periodically submerged), calcareous rock on seashore (perhaps not submerged) and in a lime quarry on pebbles. The species may prefer more humid (but preferably sun-exposed?) habitats than the other species in the <italic><tp:taxon-name><tp:taxon-name-part taxon-name-part-type="genus" reg="Verrucaria">V.</tp:taxon-name-part> <tp:taxon-name-part taxon-name-part-type="species" reg="subtilis">subtilis</tp:taxon-name-part></tp:taxon-name></italic> complex.</p></tp:treatment-sec><tp:treatment-sec sec-type="etymology" id="SECID0EL3AK"><title>Etymology.</title><p>The perithecia of the species leave shallow to deep pits in the rock when decayed.</p></tp:treatment-sec><tp:treatment-sec sec-type="material" id="SECID0EQ3AK"><title>Other specimens examined.</title><p>Finland. Varsinais-Suomi, Raasepori (Karjaa), Knapsby, Mustio lime quarry, deciduous forest on lime quarry waste, on pebbles, 45 m alt., <named-content xmlns:xlink="http://www.w3.org/1999/xlink" content-type="dwc:verbatimCoordinates" xlink:type="simple"><named-content content-type="geo-json" specific-use="{&#34;type&#34;:&#34;Point&#34;,&#34;coordinates&#34;:[23.816667,60.166667]}" id="NCID0EZ3AK" xlink:type="simple">60°10'N, 23°49'E</named-content></named-content>, 2 July 2009, J. Pykälä 34527 (H); Länsi-Turunmaa (Iniö), Söderby, Biskopsö island, calcareous rock outcrop on shore of the Baltic Sea, on N-slope, scarce, 7 m alt., <named-content xmlns:xlink="http://www.w3.org/1999/xlink" content-type="dwc:verbatimCoordinates" xlink:type="simple"><named-content content-type="geo-json" specific-use="{&#34;type&#34;:&#34;Point&#34;,&#34;coordinates&#34;:[21.466667,60.333333]}" id="NCID0EB4AK" xlink:type="simple">60°20'N, 21°28'E</named-content></named-content>, 9 June 2010, J. Pykälä 37975 (H).</p></tp:treatment-sec><tp:treatment-sec sec-type="notes" id="SECID0EG4AK"><title>Notes.</title><p>The species cannot be morphologically separated with certainty from the other species of the <italic><tp:taxon-name><tp:taxon-name-part taxon-name-part-type="genus" reg="Verrucaria">V.</tp:taxon-name-part> <tp:taxon-name-part taxon-name-part-type="species" reg="subtilis">subtilis</tp:taxon-name-part></tp:taxon-name></italic> complex. It is most difficult to separate from <italic><tp:taxon-name><tp:taxon-name-part taxon-name-part-type="genus" reg="Verrucaria">V.</tp:taxon-name-part> <tp:taxon-name-part taxon-name-part-type="species" reg="subtilis">subtilis</tp:taxon-name-part></tp:taxon-name></italic>. On average, <italic><tp:taxon-name><tp:taxon-name-part taxon-name-part-type="genus" reg="Verrucaria">V.</tp:taxon-name-part> <tp:taxon-name-part taxon-name-part-type="species" reg="cavernarum">cavernarum</tp:taxon-name-part></tp:taxon-name></italic> has slightly longer (mean 2.3 mm longer than in <italic><tp:taxon-name><tp:taxon-name-part taxon-name-part-type="genus" reg="Verrucaria">V.</tp:taxon-name-part> <tp:taxon-name-part taxon-name-part-type="species" reg="subtilis">subtilis</tp:taxon-name-part></tp:taxon-name></italic>) and broader (mean 1.1 mm broader than in <italic><tp:taxon-name><tp:taxon-name-part taxon-name-part-type="genus" reg="Verrucaria">V.</tp:taxon-name-part> <tp:taxon-name-part taxon-name-part-type="species" reg="subtilis">subtilis</tp:taxon-name-part></tp:taxon-name></italic>) spores and pale exciples have not been found.</p></tp:treatment-sec><tp:treatment-sec><!--Section generated to contain objects referenced in tp:taxon-treatment.--><fig id="F3" position="float" orientation="portrait"><object-id xmlns:xlink="http://www.w3.org/1999/xlink" content-type="doi" xlink:type="simple">10.3897/mycokeys.72.56223.figure2</object-id><object-id xmlns:xlink="http://www.w3.org/1999/xlink" content-type="arpha" xlink:type="simple">BE884470-856D-51B1-8812-F3CC123168FC</object-id><label>Figure 2.</label><caption><p>Habitus of the new <italic><tp:taxon-name><tp:taxon-name-part taxon-name-part-type="genus" reg="Verrucaria">Verrucaria</tp:taxon-name-part></tp:taxon-name></italic> species <bold>A</bold><italic><tp:taxon-name><tp:taxon-name-part taxon-name-part-type="genus" reg="Verrucaria">V.</tp:taxon-name-part> <tp:taxon-name-part taxon-name-part-type="species" reg="bifurcata">bifurcata</tp:taxon-name-part></tp:taxon-name></italic> (holotype) <bold>B</bold><italic><tp:taxon-name><tp:taxon-name-part taxon-name-part-type="genus" reg="Verrucaria">V.</tp:taxon-name-part> <tp:taxon-name-part taxon-name-part-type="species" reg="cavernarum">cavernarum</tp:taxon-name-part></tp:taxon-name></italic> (holotype) <bold>C</bold><italic><tp:taxon-name><tp:taxon-name-part taxon-name-part-type="genus" reg="Verrucaria">V.</tp:taxon-name-part> <tp:taxon-name-part taxon-name-part-type="species" reg="difficilis">difficilis</tp:taxon-name-part></tp:taxon-name></italic> (holotype) <bold>D</bold><italic><tp:taxon-name><tp:taxon-name-part taxon-name-part-type="genus" reg="Verrucaria">V.</tp:taxon-name-part> <tp:taxon-name-part taxon-name-part-type="species" reg="fuscozonata">fuscozonata</tp:taxon-name-part></tp:taxon-name></italic> (holotype) <bold>E</bold><italic><tp:taxon-name><tp:taxon-name-part taxon-name-part-type="genus" reg="Verrucaria">V.</tp:taxon-name-part> <tp:taxon-name-part taxon-name-part-type="species" reg="kuusamoensis">kuusamoensis</tp:taxon-name-part></tp:taxon-name></italic> (holotype) <bold>F</bold><italic><tp:taxon-name><tp:taxon-name-part taxon-name-part-type="genus" reg="Verrucaria">V.</tp:taxon-name-part> <tp:taxon-name-part taxon-name-part-type="species" reg="subdevergens">subdevergens</tp:taxon-name-part></tp:taxon-name></italic> (holotype) <bold>G</bold><italic><tp:taxon-name><tp:taxon-name-part taxon-name-part-type="genus" reg="Verrucaria">V.</tp:taxon-name-part> <tp:taxon-name-part taxon-name-part-type="species" reg="vacillans">vacillans</tp:taxon-name-part></tp:taxon-name></italic> (holotype). Scale bars: 1 mm (<bold>A–D</bold>), 0.5 mm (<bold>E–G</bold>).</p></caption><graphic xmlns:xlink="http://www.w3.org/1999/xlink" xlink:href="mycokeys-72-043-g003.jpg" position="float" orientation="portrait" xlink:type="simple" id="oo_448799.jpg"><uri content-type="original_file" xlink:type="simple">https://binary.pensoft.net/fig/448799</uri></graphic></fig></tp:treatment-sec></tp:taxon-treatment>
