# Supplementary material for: Taxonomy of Verrucaria species characterised by large spores, perithecia leaving pits in the rock and a pale thin thallus in Finland
Source: MycoKeys. 2020 Sep 2;72:43–92. doi: 10.3897/mycokeys.72.56223 (PMC7481264; doi:10.3897/mycokeys.72.56223)
Supplement: XML Treatment for Verrucaria devergens [file mycokeys.72.56223-treatment3.xml]

<!DOCTYPE tp:taxon-treatment
  PUBLIC "-//TaxonX//DTD Taxonomic Treatment Publishing DTD v0 20100105//EN" "tax-treatment-NSO.dtd">
<tp:taxon-treatment xmlns:tp="http://www.plazi.org/taxpub"><tp:treatment-meta><kwd-group><label>Taxon classification</label><kwd><named-content xmlns:xlink="http://www.w3.org/1999/xlink" content-type="kingdom">Fungi</named-content></kwd><kwd><named-content xmlns:xlink="http://www.w3.org/1999/xlink" content-type="order">Verrucariales</named-content></kwd><kwd><named-content xmlns:xlink="http://www.w3.org/1999/xlink" content-type="family">Verrucariaceae</named-content></kwd></kwd-group><mixed-citation publication-type="journal"><person-group><name><surname>Pykälä</surname><given-names>Juha</given-names></name><name><surname>Kantelinen</surname><given-names>Annina</given-names></name><name><surname>Myllys</surname><given-names>Leena</given-names></name></person-group><article-title>Taxonomy of <italic><tp:taxon-name><tp:taxon-name-part taxon-name-part-type="genus" reg="Verrucaria">Verrucaria</tp:taxon-name-part></tp:taxon-name></italic> species characterised by large spores, perithecia leaving pits in the rock and a pale thin thallus in Finland</article-title><source>MycoKeys</source><day>02</day><month>9</month><year>2020</year><volume>72</volume><fpage>43</fpage><lpage>92</lpage><pub-id pub-id-type="doi">10.3897/mycokeys.72.56223</pub-id></mixed-citation></tp:treatment-meta><tp:nomenclature><tp:taxon-name><object-id xmlns:xlink="http://www.w3.org/1999/xlink" content-type="arpha" xlink:type="simple">7C2D5760-1EAC-536C-B9E7-D3105F84B043</object-id>
            <tp:taxon-name-part taxon-name-part-type="genus" reg="Verrucaria">Verrucaria</tp:taxon-name-part>
            <tp:taxon-name-part taxon-name-part-type="species" reg="devergens">devergens</tp:taxon-name-part>
          </tp:taxon-name><tp:taxon-authority>Nyl., Flora 55: 362, 1872 (as V. divergens Nyl., a typographic error)</tp:taxon-authority></tp:nomenclature><tp:treatment-sec sec-type="material" id="SECID0ERABK"><title>Type.</title><p>[Russia,] Suojärvi, ad saxa calcarea Pöpönsaari, 1870, Norrlin (H!, H-NYL 3036a!, syntypes).</p></tp:treatment-sec><tp:treatment-sec sec-type="description" id="SECID0EWABK"><title>Description.</title><p>Prothallus absent. Thallus white, grey or pale brown, endolithic, rarely epilithic (two sequenced specimens), thin, continuous, algal cells 5–8 mm, occasionally (three sequenced specimens) contiguous conspecific thalli separated by dark brown lines, 0.13–0.22 mm wide. Perithecia 0.13–0.40 mm in diam., (1/4–)1/2–1-immersed, leaving shallow to deep pits in the rock, few perithecia occasionally not leaving pits, often surrounded by a thalline collar, sometimes thinly thalline covered; 50–140 perithecia/cm<sup>2</sup>. Ostiole usually inconspicuous, pale or dark, plane or depressed, ca. 20–50 mm wide. Involucrellum absent or apical, short, rarely covering half of the exciple (two sequenced specimens), (40–)50–80 mm thick, appressed to the exciple or diverging from the exciple. Exciple 0.20–0.35 mm in diam., wall dark brown or black, ca. 27–40 mm thick, apex thickened to ca. 50–100 mm thick if the involucrellum is absent. Periphysoids ca. 30–50(–60) × 1–2.5 mm, branching or branched-anastomosing. Ascospores 0-septate, (20.2–)24.6–27.4–30.2(–34.8) × (10.2–)11.7–12.6–13.5(–15.7) mm (n = 281), perispore 1 mm thick.</p></tp:treatment-sec><tp:treatment-sec sec-type="habitat" id="SECID0E5ABK"><title>Habitat and distribution.</title><p>The species is a strict calcicole occurring on calcareous rocks. It may prefer fairly humid habitats. <italic><tp:taxon-name><tp:taxon-name-part taxon-name-part-type="genus" reg="Verrucaria">Verrucaria</tp:taxon-name-part> <tp:taxon-name-part taxon-name-part-type="species" reg="devergens">devergens</tp:taxon-name-part></tp:taxon-name></italic> seems to be able to tolerate moderate flooding and it also grows on subaquatic calcareous rocks on river shores in the Oulanka area. It is not rare on dolomite rocks in the Oulanka and Kilpisjärvi areas in northern Finland, but seems to be absent from southern Finland.</p></tp:treatment-sec><tp:treatment-sec sec-type="material" id="SECID0EPBBK"><title>Other specimens examined.</title><p>Finland. Koillismaa, Kuusamo, Oulanka National Park, Pikkukönkäänkuru, <italic><tp:taxon-name><tp:taxon-name-part taxon-name-part-type="genus" reg="Pinus">Pinus</tp:taxon-name-part> <tp:taxon-name-part taxon-name-part-type="species" reg="sylvestris">sylvestris</tp:taxon-name-part></tp:taxon-name></italic>-dominated forest, SW-slope, on dolomite stones, 178 m alt., <named-content xmlns:xlink="http://www.w3.org/1999/xlink" content-type="dwc:verbatimCoordinates" xlink:type="simple"><named-content content-type="geo-json" specific-use="{&#34;type&#34;:&#34;Point&#34;,&#34;coordinates&#34;:[29.316667,66.350000]}" id="NCID0EDCBK" xlink:type="simple">66°21'N, 29°19'E</named-content></named-content>, 8 Aug 2009, J. Pykälä 35922 (H); Kuusamo, Oulanka National Park, Pikkukönkäänkuru, dolomite rock crop, on overhanging SW-facing wall, 173 m alt., <named-content xmlns:xlink="http://www.w3.org/1999/xlink" content-type="dwc:verbatimCoordinates" xlink:type="simple"><named-content content-type="geo-json" specific-use="{&#34;type&#34;:&#34;Point&#34;,&#34;coordinates&#34;:[29.316667,66.350000]}" id="NCID0ELCBK" xlink:type="simple">66°21'N, 29°19'E</named-content></named-content>, 8 Aug 2009, J. Pykälä 35933 (H); Kuusamo, Oulanka National Park, Pikkuköngäs, N shore of river Oulankajoki, dolomite rock outcrop, on SW-facing wall, 160 m alt., <named-content xmlns:xlink="http://www.w3.org/1999/xlink" content-type="dwc:verbatimCoordinates" xlink:type="simple"><named-content content-type="geo-json" specific-use="{&#34;type&#34;:&#34;Point&#34;,&#34;coordinates&#34;:[29.316667,66.366667]}" id="NCID0ETCBK" xlink:type="simple">66°22'N, 29°19'E</named-content></named-content>, 12 Aug 2009, J. Pykälä 36220 (H), 36244 (H), 36245 (H); Kuusamo, Oulanka National Park, Pikkuköngäs, N shore of river Oulankajoki, dolomite rock outcrop, stony shore, on stones, 160 m alt., <named-content xmlns:xlink="http://www.w3.org/1999/xlink" content-type="dwc:verbatimCoordinates" xlink:type="simple"><named-content content-type="geo-json" specific-use="{&#34;type&#34;:&#34;Point&#34;,&#34;coordinates&#34;:[29.316667,66.366667]}" id="NCID0E2CBK" xlink:type="simple">66°22'N, 29°19'E</named-content></named-content>, 12 Aug 2009, J. Pykälä 36234 (H); Kuusamo, Oulanka National Park, Pikkuköngäs, N shore of river Oulankajoki, dolomite rock outcrop, on 1 m high SW-facing wall, 160 m alt. <named-content xmlns:xlink="http://www.w3.org/1999/xlink" content-type="dwc:verbatimCoordinates" xlink:type="simple"><named-content content-type="geo-json" specific-use="{&#34;type&#34;:&#34;Point&#34;,&#34;coordinates&#34;:[29.316667,66.366667]}" id="NCID0EDDBK" xlink:type="simple">66°22'N, 29°19'E</named-content></named-content>, 12.VIII.2009, J. Pykälä 36271 (H); Kuusamo, Oulanka National Park, Kiutaköngäs, N shore of river Oulankajoki, dolomite rock outcrop, on SE-slope, 150 m alt., <named-content xmlns:xlink="http://www.w3.org/1999/xlink" content-type="dwc:verbatimCoordinates" xlink:type="simple"><named-content content-type="geo-json" specific-use="{&#34;type&#34;:&#34;Point&#34;,&#34;coordinates&#34;:[29.333333,66.366667]}" id="NCID0ELDBK" xlink:type="simple">66°22'N, 29°20'E</named-content></named-content>, 12 Aug 2009, J. Pykälä 36304 (H); Kuusamo, Oulanka National Park, Kiutaköngäs, by the rapids, S shore of Oulankajoki river, calciferous (dolomite) schistose rock outcrop, NE-slope, on E-facing wall, 152 m alt., <named-content xmlns:xlink="http://www.w3.org/1999/xlink" content-type="dwc:verbatimCoordinates" xlink:type="simple"><named-content content-type="geo-json" specific-use="{&#34;type&#34;:&#34;Point&#34;,&#34;coordinates&#34;:[29.316667,66.366667]}" id="NCID0ETDBK" xlink:type="simple">66°22'N, 29°19'E</named-content></named-content>, 13 Aug 2010, J. Pykälä 39898 (H); Kuusamo, Oulanka National Park, Kiutaköngäs, by the rapids, S shore of Oulankajoki river, calciferous (dolomite) schistose rock outcrop, on gentle NE-slope, 152 m alt., <named-content xmlns:xlink="http://www.w3.org/1999/xlink" content-type="dwc:verbatimCoordinates" xlink:type="simple"><named-content content-type="geo-json" specific-use="{&#34;type&#34;:&#34;Point&#34;,&#34;coordinates&#34;:[29.316667,66.366667]}" id="NCID0E2DBK" xlink:type="simple">66°22'N, 29°19'E</named-content></named-content>, 13 Aug 2010, J. Pykälä 39901 (H); Kuusamo, Oulanka National Park, Taivalköngäs, shore of Oulankajoki river, stony river shore, on dolomite stone, 170 m alt., <named-content xmlns:xlink="http://www.w3.org/1999/xlink" content-type="dwc:verbatimCoordinates" xlink:type="simple"><named-content content-type="geo-json" specific-use="{&#34;type&#34;:&#34;Point&#34;,&#34;coordinates&#34;:[29.183333,66.400000]}" id="NCID0EDEBK" xlink:type="simple">66°24'N, 29°11'E</named-content></named-content>, 25 Aug 2011, J. Pykälä 45090 (H); Kuusamo, Oulanka National Park, Mataraniemi W, shore of Oulankajoki river, small dolomite rock outcrop, on 40 cm high SE-facing wall, 145 m alt., <named-content xmlns:xlink="http://www.w3.org/1999/xlink" content-type="dwc:verbatimCoordinates" xlink:type="simple"><named-content content-type="geo-json" specific-use="{&#34;type&#34;:&#34;Point&#34;,&#34;coordinates&#34;:[29.333333,66.366667]}" id="NCID0ELEBK" xlink:type="simple">66°22'N, 29°20'E</named-content></named-content>, 28 Aug 2011, J. Pykälä 45367 (H); Salla, Oulanka National Park, 400 m N of Savilampi, shore of river Savinajoki, cliff, dolomite rock outcrop, on overhanging NE-facing wall, 177 m alt. <named-content xmlns:xlink="http://www.w3.org/1999/xlink" content-type="dwc:verbatimCoordinates" xlink:type="simple"><named-content content-type="geo-json" specific-use="{&#34;type&#34;:&#34;Point&#34;,&#34;coordinates&#34;:[29.166667,66.416667]}" id="NCID0ETEBK" xlink:type="simple">66°25'N, 29°10'E</named-content></named-content>, 13 Aug 2009, J. Pykälä 36344 (H); Salla, Oulanka National Park, Savilampi 1.4 km NE, shore of Savinajoki river, dolomite rock outcrop, SE-slope, on dolomite boulder, 184 m alt., <named-content xmlns:xlink="http://www.w3.org/1999/xlink" content-type="dwc:verbatimCoordinates" xlink:type="simple"><named-content content-type="geo-json" specific-use="{&#34;type&#34;:&#34;Point&#34;,&#34;coordinates&#34;:[29.183333,66.433333]}" id="NCID0E2EBK" xlink:type="simple">66°26'N, 29°11'E</named-content></named-content>, 23 Aug 2011, J. Pykälä 44914 (H); Enontekiön Lappi, Enontekiö, Porojärvet, Toskalharji, Toskaljärvi N, fell, gentle SW-slope, dolomite scree, on dolomite boulders , 710 m alt., <named-content xmlns:xlink="http://www.w3.org/1999/xlink" content-type="dwc:verbatimCoordinates" xlink:type="simple"><named-content content-type="geo-json" specific-use="{&#34;type&#34;:&#34;Point&#34;,&#34;coordinates&#34;:[21.433333,69.183333]}" id="NCID0EDFBK" xlink:type="simple">69°11'N, 21°26'E</named-content></named-content>, 3 Aug 2011, J. Pykälä 43421 (H); Enontekiö, Kilpisjärvi, Saana, nature reserve, E-part, fell, dolomite rock outcrop, on SW-facing wall, 880 m alt., <named-content xmlns:xlink="http://www.w3.org/1999/xlink" content-type="dwc:verbatimCoordinates" xlink:type="simple"><named-content content-type="geo-json" specific-use="{&#34;type&#34;:&#34;Point&#34;,&#34;coordinates&#34;:[20.833333,69.033333]}" id="NCID0ELFBK" xlink:type="simple">69°02'N, 20°50'E</named-content></named-content>, 10 Aug 2011, J. Pykälä 44042 (H).</p></tp:treatment-sec><tp:treatment-sec sec-type="notes" id="SECID0EQFBK"><title>Notes.</title><p>Based on the ITS phylogeny, <italic><tp:taxon-name><tp:taxon-name-part taxon-name-part-type="genus" reg="Verrucaria">V.</tp:taxon-name-part> <tp:taxon-name-part taxon-name-part-type="species" reg="devergens">devergens</tp:taxon-name-part></tp:taxon-name></italic>, <italic><tp:taxon-name><tp:taxon-name-part taxon-name-part-type="genus" reg="Verrucaria">V.</tp:taxon-name-part> <tp:taxon-name-part taxon-name-part-type="species" reg="karelica">karelica</tp:taxon-name-part></tp:taxon-name></italic> and <italic><tp:taxon-name><tp:taxon-name-part taxon-name-part-type="genus" reg="Verrucaria">V.</tp:taxon-name-part> <tp:taxon-name-part taxon-name-part-type="species" reg="subdevergens">subdevergens</tp:taxon-name-part></tp:taxon-name></italic> are very closely related. They are here considered as distinct species, based on the ITS phylogeny and because of a barcoding gap between the species. <italic><tp:taxon-name><tp:taxon-name-part taxon-name-part-type="genus" reg="Verrucaria">Verrucaria</tp:taxon-name-part> <tp:taxon-name-part taxon-name-part-type="species" reg="devergens">devergens</tp:taxon-name-part></tp:taxon-name></italic> is morphologically more variable than previously known (<xref ref-type="bibr" rid="B35">Pykälä 2007</xref>). Usually, the species has no involucrellum, but the apex of the exciple is thickened. However, specimens with an apical involucrellum, as well as two specimens in which the involucrellum covers half of the exciple, have an identical ITS sequence compared to the typical <italic><tp:taxon-name><tp:taxon-name-part taxon-name-part-type="genus" reg="Verrucaria">V.</tp:taxon-name-part> <tp:taxon-name-part taxon-name-part-type="species" reg="devergens">devergens</tp:taxon-name-part></tp:taxon-name></italic>. Typically, <italic><tp:taxon-name><tp:taxon-name-part taxon-name-part-type="genus" reg="Verrucaria">V.</tp:taxon-name-part> <tp:taxon-name-part taxon-name-part-type="species" reg="devergens">devergens</tp:taxon-name-part></tp:taxon-name></italic> has perithecia varying from half-immersed to immersed in the same specimen, but in some specimens, the perithecia are 3/4–1-immersed, while in a few others, they are 1/4–1/2-immersed.</p><p><italic><tp:taxon-name><tp:taxon-name-part taxon-name-part-type="genus" reg="Verrucaria">Verrucaria</tp:taxon-name-part> <tp:taxon-name-part taxon-name-part-type="species" reg="devergens">devergens</tp:taxon-name-part></tp:taxon-name></italic> is difficult to separate from <italic><tp:taxon-name><tp:taxon-name-part taxon-name-part-type="genus" reg="Verrucaria">V.</tp:taxon-name-part> <tp:taxon-name-part taxon-name-part-type="species" reg="foveolata">foveolata</tp:taxon-name-part></tp:taxon-name></italic>, <italic><tp:taxon-name><tp:taxon-name-part taxon-name-part-type="genus" reg="Verrucaria">V.</tp:taxon-name-part> <tp:taxon-name-part taxon-name-part-type="species" reg="karelica">karelica</tp:taxon-name-part></tp:taxon-name></italic> and <italic><tp:taxon-name><tp:taxon-name-part taxon-name-part-type="genus" reg="Verrucaria">V.</tp:taxon-name-part> <tp:taxon-name-part taxon-name-part-type="species" reg="subdevergens">subdevergens</tp:taxon-name-part></tp:taxon-name></italic>. <italic><tp:taxon-name><tp:taxon-name-part taxon-name-part-type="genus" reg="Verrucaria">V.</tp:taxon-name-part> <tp:taxon-name-part taxon-name-part-type="species" reg="devergens">devergens</tp:taxon-name-part></tp:taxon-name></italic> and <italic><tp:taxon-name><tp:taxon-name-part taxon-name-part-type="genus" reg="Verrucaria">V.</tp:taxon-name-part> <tp:taxon-name-part taxon-name-part-type="species" reg="foveolata">foveolata</tp:taxon-name-part></tp:taxon-name></italic> show similar variation in the involucrellum, i.e. absent or apical. <italic><tp:taxon-name><tp:taxon-name-part taxon-name-part-type="genus" reg="Verrucaria">Verrucaria</tp:taxon-name-part> <tp:taxon-name-part taxon-name-part-type="species" reg="foveolata">foveolata</tp:taxon-name-part></tp:taxon-name></italic> has larger spores, but there is a wide overlap in the spore size. <italic><tp:taxon-name><tp:taxon-name-part taxon-name-part-type="genus" reg="Verrucaria">Verrucaria</tp:taxon-name-part> <tp:taxon-name-part taxon-name-part-type="species" reg="foveolata">foveolata</tp:taxon-name-part></tp:taxon-name></italic> usually has immersed perithecia, while <italic><tp:taxon-name><tp:taxon-name-part taxon-name-part-type="genus" reg="Verrucaria">V.</tp:taxon-name-part> <tp:taxon-name-part taxon-name-part-type="species" reg="devergens">devergens</tp:taxon-name-part></tp:taxon-name></italic> has 1/2–1-immersed perithecia. However, some specimens of <italic><tp:taxon-name><tp:taxon-name-part taxon-name-part-type="genus" reg="Verrucaria">V.</tp:taxon-name-part> <tp:taxon-name-part taxon-name-part-type="species" reg="devergens">devergens</tp:taxon-name-part></tp:taxon-name></italic> are similar to <italic><tp:taxon-name><tp:taxon-name-part taxon-name-part-type="genus" reg="Verrucaria">V.</tp:taxon-name-part> <tp:taxon-name-part taxon-name-part-type="species" reg="foveolata">foveolata</tp:taxon-name-part></tp:taxon-name></italic> in having 3/4–1-immersed perithecia. No consistent morphological differences were found between <italic><tp:taxon-name><tp:taxon-name-part taxon-name-part-type="genus" reg="Verrucaria">V.</tp:taxon-name-part> <tp:taxon-name-part taxon-name-part-type="species" reg="devergens">devergens</tp:taxon-name-part></tp:taxon-name></italic> and <italic><tp:taxon-name><tp:taxon-name-part taxon-name-part-type="genus" reg="Verrucaria">V.</tp:taxon-name-part> <tp:taxon-name-part taxon-name-part-type="species" reg="karelica">karelica</tp:taxon-name-part></tp:taxon-name></italic>, although all specimens of <italic><tp:taxon-name><tp:taxon-name-part taxon-name-part-type="genus" reg="Verrucaria">V.</tp:taxon-name-part> <tp:taxon-name-part taxon-name-part-type="species" reg="karelica">karelica</tp:taxon-name-part></tp:taxon-name></italic> have an involucrellum. <italic><tp:taxon-name><tp:taxon-name-part taxon-name-part-type="genus" reg="Verrucaria">Verrucaria</tp:taxon-name-part> <tp:taxon-name-part taxon-name-part-type="species" reg="karelica">karelica</tp:taxon-name-part></tp:taxon-name></italic> may have more often an epilithic thallus and dark lines between contiguous conspecific thalli. <italic><tp:taxon-name><tp:taxon-name-part taxon-name-part-type="genus" reg="Verrucaria">Verrucaria</tp:taxon-name-part> <tp:taxon-name-part taxon-name-part-type="species" reg="subdevergens">subdevergens</tp:taxon-name-part></tp:taxon-name></italic> has a longer involucrellum than <italic><tp:taxon-name><tp:taxon-name-part taxon-name-part-type="genus" reg="Verrucaria">V.</tp:taxon-name-part> <tp:taxon-name-part taxon-name-part-type="species" reg="devergens">devergens</tp:taxon-name-part></tp:taxon-name></italic> in all studied specimens predominantly exceeding half of the exciple.</p><p>Specimens of <italic><tp:taxon-name><tp:taxon-name-part taxon-name-part-type="genus" reg="Verrucaria">V.</tp:taxon-name-part> <tp:taxon-name-part taxon-name-part-type="species" reg="devergens">devergens</tp:taxon-name-part></tp:taxon-name></italic> with untypically deep reaching involucrellum may be difficult to separate from <italic><tp:taxon-name><tp:taxon-name-part taxon-name-part-type="genus" reg="Verrucaria">V.</tp:taxon-name-part> <tp:taxon-name-part taxon-name-part-type="species" reg="kuusamoensis">kuusamoensis</tp:taxon-name-part></tp:taxon-name></italic> and <italic><tp:taxon-name><tp:taxon-name-part taxon-name-part-type="genus" reg="Verrucaria">V.</tp:taxon-name-part> <tp:taxon-name-part taxon-name-part-type="species" reg="subtilis">subtilis</tp:taxon-name-part></tp:taxon-name></italic>. <italic><tp:taxon-name><tp:taxon-name-part taxon-name-part-type="genus" reg="Verrucaria">Verrucaria</tp:taxon-name-part> <tp:taxon-name-part taxon-name-part-type="species" reg="kuusamoensis">kuusamoensis</tp:taxon-name-part></tp:taxon-name></italic> tend to have a smaller exciple and shorter periphysoids, the thallus is usually epilithic and the involucrellum usually exceeds half of the exciple. <italic><tp:taxon-name><tp:taxon-name-part taxon-name-part-type="genus" reg="Verrucaria">Verrucaria</tp:taxon-name-part> <tp:taxon-name-part taxon-name-part-type="species" reg="subtilis">subtilis</tp:taxon-name-part></tp:taxon-name></italic> has thinner and smaller exciple and, on average, smaller spores. In some specimens of <italic><tp:taxon-name><tp:taxon-name-part taxon-name-part-type="genus" reg="Verrucaria">V.</tp:taxon-name-part> <tp:taxon-name-part taxon-name-part-type="species" reg="subtilis">subtilis</tp:taxon-name-part></tp:taxon-name></italic>, pale exciples are present, while they have never been found from <italic><tp:taxon-name><tp:taxon-name-part taxon-name-part-type="genus" reg="Verrucaria">V.</tp:taxon-name-part> <tp:taxon-name-part taxon-name-part-type="species" reg="devergens">devergens</tp:taxon-name-part></tp:taxon-name></italic>.</p></tp:treatment-sec><ref-list><ref id="B35"><mixed-citation xmlns:xlink="http://www.w3.org/1999/xlink" xlink:type="simple"><person-group><name name-style="western"><surname>Pykälä</surname><given-names>J</given-names></name></person-group> (<year>2007</year>) <article-title>Additions to the lichen flora of Finland. II. Calcareous rocks and associated soils in Lohja.</article-title><source><tp:taxon-name><tp:taxon-name-part taxon-name-part-type="genus">Graphis</tp:taxon-name-part></tp:taxon-name> Scripta</source><volume>19</volume>(<issue>1</issue>): <fpage>17</fpage>–<lpage>32</lpage>.</mixed-citation></ref></ref-list></tp:taxon-treatment>
