# Supplementary material for: Taxonomy of Verrucaria species characterised by large spores, perithecia leaving pits in the rock and a pale thin thallus in Finland
Source: MycoKeys. 2020 Sep 2;72:43–92. doi: 10.3897/mycokeys.72.56223 (PMC7481264; doi:10.3897/mycokeys.72.56223)
Supplement: XML Treatment for Verrucaria foveolata [file mycokeys.72.56223-treatment5.xml]

<!DOCTYPE tp:taxon-treatment
  PUBLIC "-//TaxonX//DTD Taxonomic Treatment Publishing DTD v0 20100105//EN" "tax-treatment-NSO.dtd">
<tp:taxon-treatment xmlns:tp="http://www.plazi.org/taxpub"><tp:treatment-meta><kwd-group><label>Taxon classification</label><kwd><named-content xmlns:xlink="http://www.w3.org/1999/xlink" content-type="kingdom">Fungi</named-content></kwd><kwd><named-content xmlns:xlink="http://www.w3.org/1999/xlink" content-type="order">Verrucariales</named-content></kwd><kwd><named-content xmlns:xlink="http://www.w3.org/1999/xlink" content-type="family">Verrucariaceae</named-content></kwd></kwd-group><mixed-citation publication-type="journal"><person-group><name><surname>Pykälä</surname><given-names>Juha</given-names></name><name><surname>Kantelinen</surname><given-names>Annina</given-names></name><name><surname>Myllys</surname><given-names>Leena</given-names></name></person-group><article-title>Taxonomy of <italic><tp:taxon-name><tp:taxon-name-part taxon-name-part-type="genus" reg="Verrucaria">Verrucaria</tp:taxon-name-part></tp:taxon-name></italic> species characterised by large spores, perithecia leaving pits in the rock and a pale thin thallus in Finland</article-title><source>MycoKeys</source><day>02</day><month>9</month><year>2020</year><volume>72</volume><fpage>43</fpage><lpage>92</lpage><pub-id pub-id-type="doi">10.3897/mycokeys.72.56223</pub-id></mixed-citation></tp:treatment-meta><tp:nomenclature><tp:taxon-name><object-id xmlns:xlink="http://www.w3.org/1999/xlink" content-type="arpha" xlink:type="simple">73BB098F-0BA9-5568-B221-5EC3059E0934</object-id>
            <tp:taxon-name-part taxon-name-part-type="genus" reg="Verrucaria">Verrucaria</tp:taxon-name-part>
            <tp:taxon-name-part taxon-name-part-type="species" reg="foveolata">foveolata</tp:taxon-name-part>
          </tp:taxon-name><tp:taxon-authority>(Flörke) A. Massal., Ric. auton. lich. crost.: 346, 1852</tp:taxon-authority><tp:nomenclature-citation-list><tp:nomenclature-citation><tp:taxon-name><tp:taxon-name-part taxon-name-part-type="genus" reg="Verrucaria"/> <tp:taxon-name-part taxon-name-part-type="species" reg="latzeliana"/></tp:taxon-name><comment>= <tp:taxon-name><tp:taxon-name-part taxon-name-part-type="genus" reg="Verrucaria">Verrucaria</tp:taxon-name-part> <tp:taxon-name-part taxon-name-part-type="species" reg="latzeliana">latzeliana</tp:taxon-name-part></tp:taxon-name> Servít, Stud. Bot. Čech. 9: 89, 1948. Type. Ragusa: Gartenmauer am 3. Aquidotto, ca. 200 m, Kalk, 28.7.1907, A. Latzel (PRM-859178!, holotype) </comment></tp:nomenclature-citation><tp:nomenclature-citation><tp:taxon-name>
                <tp:taxon-name-part taxon-name-part-type="genus" reg="Verrucaria">Verrucaria</tp:taxon-name-part> <tp:taxon-name-part taxon-name-part-type="species" reg="schraderi">schraderi</tp:taxon-name-part> <tp:taxon-name-part taxon-name-part-type="authority">Sommerf.</tp:taxon-name-part> <tp:taxon-name-part taxon-name-part-type="infraspecific-rank">var.</tp:taxon-name-part> <tp:taxon-name-part taxon-name-part-type="variety" reg="foveolata">foveolata</tp:taxon-name-part></tp:taxon-name><comment>Flörke, Deutschl. Lich. 6, 1815. Basionym.</comment></tp:nomenclature-citation></tp:nomenclature-citation-list></tp:nomenclature><tp:treatment-sec sec-type="material" id="SECID0EM4BK"><title>Type.</title><p>Not seen. Protologue: “auf Kalksteinen bei Rüdersdorf”.</p></tp:treatment-sec><tp:treatment-sec sec-type="description" id="SECID0ER4BK"><title>Description.</title><p>Prothallus absent. Thallus white, grey or pale brown, endolithic, often inconspicuous, rarely thinly epilithic, algal cells 5–9 mm. Perithecia 0.11–0.42 mm, (1/2–)3/4–1-immersed in rock, leaving deep pits in the rock, commonly surrounded by a thallus collar, sometimes covered by a thin thalline layer except for the apex; (30–)60–120 perithecia/cm<sup>2</sup>. Ostiole usually inconspicuous, tiny, pale or dark, plane or depressed, ca. 20–40(–50) mm wide, wider ostiolar depression rarely present up to 80 mm wide. Involucrellum absent or apical, rarely covering half of the exciple, 40–60 mm thick. Exciple 0.19–0.42 mm in diam., usually round, but sometimes pear-shaped or at least longer than broad, medium brown (rarely), dark brown or black, ca. (20–)25–43(–60) mm thick, apex sometimes thickened to ca. 40–60 mm thick if the involucrellum is absent. Periphysoids ca. (30–)40–65 × 1–2(–3) mm, branching. Asci 78–102 × 27–39 mm, 8-spored. Ascospores 0-septate, rarely solitary spores 1-septate, (23.6–)27.4–30.5–33.7(–37.3) × (10.4–)12.1–13.4–14.6(–17.1) mm (n = 197), perispore 1–1.5 mm thick.</p></tp:treatment-sec><tp:treatment-sec sec-type="habitat" id="SECID0EZ4BK"><title>Habitat and distribution.</title><p>The species grows on calcareous rocks and in lime quarries, both on sun-exposed and shady rocks, both in southern and in northern Finland.</p></tp:treatment-sec><tp:treatment-sec sec-type="material" id="SECID0E54BK"><title>Other specimens examined.</title><p>Finland. Varsinais-Suomi, Lohja, Torhola, 400 m E of Torhola cave, S-slope, calcareous rock outcrop, 40 m alt., <named-content xmlns:xlink="http://www.w3.org/1999/xlink" content-type="dwc:verbatimCoordinates" xlink:type="simple"><named-content content-type="geo-json" specific-use="{&#34;type&#34;:&#34;Point&#34;,&#34;coordinates&#34;:[23.866667,60.250000]}" id="NCID0EH5BK" xlink:type="simple">60°15'N, 23°52'E</named-content></named-content>, 20 July 2007, J. Pykälä 31528 (H); Salo (Kisko), Leilä, Kalkuuni, <italic><tp:taxon-name><tp:taxon-name-part taxon-name-part-type="genus" reg="Pinus">Pinus</tp:taxon-name-part> <tp:taxon-name-part taxon-name-part-type="species" reg="sylvestris">sylvestris</tp:taxon-name-part></tp:taxon-name></italic>-dominated forest, SW-slope, on calcareous rock wall, 60 m alt., <named-content xmlns:xlink="http://www.w3.org/1999/xlink" content-type="dwc:verbatimCoordinates" xlink:type="simple"><named-content content-type="geo-json" specific-use="{&#34;type&#34;:&#34;Point&#34;,&#34;coordinates&#34;:[23.583333,60.200000]}" id="NCID0E15BK" xlink:type="simple">60°12'N, 23°35'E</named-content></named-content>, 14 July 2009, J. Pykälä 34953 (H); Länsi-Turunmaa (Korppoo), Åfvensår, Kilamo, abandoned lime quarry, on SW-facing wall, 13 m alt., <named-content xmlns:xlink="http://www.w3.org/1999/xlink" content-type="dwc:verbatimCoordinates" xlink:type="simple"><named-content content-type="geo-json" specific-use="{&#34;type&#34;:&#34;Point&#34;,&#34;coordinates&#34;:[21.533333,60.283333]}" id="NCID0EC6BK" xlink:type="simple">60°17'N, 21°32'E</named-content></named-content>, 28 July 2009, J. Pykälä 35395 (H); Salo (Kisko), Haapaniemi, Plantmaannokka, calcareous rock outcrop on shore of Lake Määrjärvi, on NE-facing wall, 42 m alt. , <named-content xmlns:xlink="http://www.w3.org/1999/xlink" content-type="dwc:verbatimCoordinates" xlink:type="simple"><named-content content-type="geo-json" specific-use="{&#34;type&#34;:&#34;Point&#34;,&#34;coordinates&#34;:[23.516667,60.200000]}" id="NCID0EK6BK" xlink:type="simple">60°12'N, 23°31'E</named-content></named-content>, 4 June 2010, J. Pykälä 37728 (H); Salo (Kisko), Jyly, 200 m NE of Purslammi, calcareous rock outcrop, on NW-facing wall, 67 m alt., <named-content xmlns:xlink="http://www.w3.org/1999/xlink" content-type="dwc:verbatimCoordinates" xlink:type="simple"><named-content content-type="geo-json" specific-use="{&#34;type&#34;:&#34;Point&#34;,&#34;coordinates&#34;:[23.600000,60.233333]}" id="NCID0ES6BK" xlink:type="simple">60°14'N, 23°36'E</named-content></named-content>, 17 June 2010, J. Pykälä 38119 (H); Kemiönsaari (Dragsfjärd), Olmos, Kolaskär island, calcareous rock outcrop on shore of the Baltic Sea, beneath SE-facing wall, on pebbles, 2 m alt., <named-content xmlns:xlink="http://www.w3.org/1999/xlink" content-type="dwc:verbatimCoordinates" xlink:type="simple"><named-content content-type="geo-json" specific-use="{&#34;type&#34;:&#34;Point&#34;,&#34;coordinates&#34;:[22.316667,60.050000]}" id="NCID0E16BK" xlink:type="simple">60°03'N, 22°19'E</named-content></named-content>, 12 July 2010, J. Pykälä 38719 (H); Koillismaa, Kuusamo, Oulanka, Putaanoja, 500 m W-NW of Hautala, <italic><tp:taxon-name><tp:taxon-name-part taxon-name-part-type="genus" reg="Pinus">Pinus</tp:taxon-name-part> <tp:taxon-name-part taxon-name-part-type="species" reg="sylvestris">sylvestris</tp:taxon-name-part></tp:taxon-name></italic>-dominated semi-open forest, dolomite rock outcrop, on N-slope, 230 m alt., <named-content xmlns:xlink="http://www.w3.org/1999/xlink" content-type="dwc:verbatimCoordinates" xlink:type="simple"><named-content content-type="geo-json" specific-use="{&#34;type&#34;:&#34;Point&#34;,&#34;coordinates&#34;:[29.416667,66.366667]}" id="NCID0ENACK" xlink:type="simple">66°22'N, 29°25'E</named-content></named-content>, 9 Aug 2009, J. Pykälä 35965 (H); Kuusamo, Kallunki, Merenvaara, <italic><tp:taxon-name><tp:taxon-name-part taxon-name-part-type="genus" reg="Pinus">Pinus</tp:taxon-name-part> <tp:taxon-name-part taxon-name-part-type="species" reg="sylvestris">sylvestris</tp:taxon-name-part></tp:taxon-name></italic>-dominated forest, NW-slope, small dolomite rock outcrop, on W-facing wall, 225 m alt., <named-content xmlns:xlink="http://www.w3.org/1999/xlink" content-type="dwc:verbatimCoordinates" xlink:type="simple"><named-content content-type="geo-json" specific-use="{&#34;type&#34;:&#34;Point&#34;,&#34;coordinates&#34;:[29.333333,66.333333]}" id="NCID0EABCK" xlink:type="simple">66°20'N, 29°20'E</named-content></named-content>, 2 Aug 2010, J. Pykälä 39028 (H); Kuusamo, Oulanka National Park, Kiutaköngäs 400 m N, SE-slope, <italic><tp:taxon-name><tp:taxon-name-part taxon-name-part-type="genus" reg="Pinus">Pinus</tp:taxon-name-part> <tp:taxon-name-part taxon-name-part-type="species" reg="sylvestris">sylvestris</tp:taxon-name-part></tp:taxon-name></italic>-dominated forest, small dolomite rock outcrop, on SW-facing wall, 170 m alt., <named-content xmlns:xlink="http://www.w3.org/1999/xlink" content-type="dwc:verbatimCoordinates" xlink:type="simple"><named-content content-type="geo-json" specific-use="{&#34;type&#34;:&#34;Point&#34;,&#34;coordinates&#34;:[29.316667,66.366667]}" id="NCID0ETBCK" xlink:type="simple">66°22'N, 29°19'E</named-content></named-content>, 5 Aug 2010, J. Pykälä 39294 (H); Salla, Oulanka National Park, W of Savikoski, cliff, dolomite rock outcrop, NE-slope, on dolomite boulder, 185 m alt., <named-content xmlns:xlink="http://www.w3.org/1999/xlink" content-type="dwc:verbatimCoordinates" xlink:type="simple"><named-content content-type="geo-json" specific-use="{&#34;type&#34;:&#34;Point&#34;,&#34;coordinates&#34;:[29.166667,66.416667]}" id="NCID0E2BCK" xlink:type="simple">66°25'N, 29°10'E</named-content></named-content>, 17 Aug 2010, J. Pykälä 40195 (H); Kuusamo, Oulanka National Park, Taivalköngäs, shore of Oulankajoki river, <italic><tp:taxon-name><tp:taxon-name-part taxon-name-part-type="genus" reg="Picea">Picea</tp:taxon-name-part> <tp:taxon-name-part taxon-name-part-type="species" reg="abies">abies</tp:taxon-name-part></tp:taxon-name></italic>-dominated herb-rich forest, dolomite rock outcrop, NE-slope, on dolomite boulder, 174 m alt., <named-content xmlns:xlink="http://www.w3.org/1999/xlink" content-type="dwc:verbatimCoordinates" xlink:type="simple"><named-content content-type="geo-json" specific-use="{&#34;type&#34;:&#34;Point&#34;,&#34;coordinates&#34;:[29.183333,66.400000]}" id="NCID0EOCCK" xlink:type="simple">66°24'N, 29°11'E</named-content></named-content>, 20 Aug 2011, J. Pykälä 44553 (H); Salla, Hautajärvi, Kurtinniittykuru, dolomite rock outcrop, on flat surface, 195 m alt., <named-content xmlns:xlink="http://www.w3.org/1999/xlink" content-type="dwc:verbatimCoordinates" xlink:type="simple"><named-content content-type="geo-json" specific-use="{&#34;type&#34;:&#34;Point&#34;,&#34;coordinates&#34;:[29.150000,66.433333]}" id="NCID0EWCCK" xlink:type="simple">66°26'N, 29°09'E</named-content></named-content>, 24 Aug 2011, J. Pykälä 44952 (H).</p></tp:treatment-sec><tp:treatment-sec sec-type="notes" id="SECID0E2CCK"><title>Notes.</title><p>Fennoscandian specimens of <italic><tp:taxon-name><tp:taxon-name-part taxon-name-part-type="genus" reg="Verrucaria">Verrucaria</tp:taxon-name-part></tp:taxon-name></italic> with large spores, perithecia leaving deep pits in the rock and immersed in rock, lacking an involucrellum and with endolithic pale thallus have been predominantly treated as <italic><tp:taxon-name><tp:taxon-name-part taxon-name-part-type="genus" reg="Verrucaria">V.</tp:taxon-name-part> <tp:taxon-name-part taxon-name-part-type="species" reg="foveolata">foveolata</tp:taxon-name-part></tp:taxon-name></italic> (e.g. <xref ref-type="bibr" rid="B14">Foucard 2001</xref>). It remains uncertain whether <italic><tp:taxon-name><tp:taxon-name-part taxon-name-part-type="genus" reg="Verrucaria">V.</tp:taxon-name-part> <tp:taxon-name-part taxon-name-part-type="species" reg="foveolata">foveolata</tp:taxon-name-part></tp:taxon-name></italic> is the correct name for this common species, as the type material was not located. The absence of involucrellum has been used as the main character to separate <italic><tp:taxon-name><tp:taxon-name-part taxon-name-part-type="genus" reg="Verrucaria">V.</tp:taxon-name-part> <tp:taxon-name-part taxon-name-part-type="species" reg="foveolata">foveolata</tp:taxon-name-part></tp:taxon-name></italic> from morphologically-similar species with apical involucrella, such as <italic><tp:taxon-name><tp:taxon-name-part taxon-name-part-type="genus" reg="Verrucaria">V.</tp:taxon-name-part> <tp:taxon-name-part taxon-name-part-type="species" reg="dolomitica">dolomitica</tp:taxon-name-part></tp:taxon-name></italic> (A. Massal.) Kremp. (<xref ref-type="bibr" rid="B4">Breuss 2004</xref>). However, the sequenced Finnish specimens with an apical involucrellum do not differ from specimens without an involucrellum.</p><p>Based on the ITS phylogeny, <italic><tp:taxon-name><tp:taxon-name-part taxon-name-part-type="genus" reg="Verrucaria">Verrucaria</tp:taxon-name-part> <tp:taxon-name-part taxon-name-part-type="species" reg="foveolata">foveolata</tp:taxon-name-part></tp:taxon-name></italic> and <italic><tp:taxon-name><tp:taxon-name-part taxon-name-part-type="genus" reg="Verrucaria">V.</tp:taxon-name-part> <tp:taxon-name-part taxon-name-part-type="species" reg="subjunctiva">subjunctiva</tp:taxon-name-part></tp:taxon-name></italic> are not monophyletic, but together form a strongly-supported group. However, the two taxa are, for the time being, treated as separate species pending further study. Most specimens can be identified by their morphology, although we found some intermediate specimens having morphological characters pointing to both species. However, overlap in the morphology is not larger than compared to several, not closely related species of <italic><tp:taxon-name><tp:taxon-name-part taxon-name-part-type="genus" reg="Verrucaria">Verrucaria</tp:taxon-name-part></tp:taxon-name></italic>. <italic><tp:taxon-name><tp:taxon-name-part taxon-name-part-type="genus" reg="Verrucaria">Verrucaria</tp:taxon-name-part> <tp:taxon-name-part taxon-name-part-type="species" reg="foveolata">foveolata</tp:taxon-name-part></tp:taxon-name></italic> is more difficult to be separated from <italic><tp:taxon-name><tp:taxon-name-part taxon-name-part-type="genus" reg="Verrucaria">V.</tp:taxon-name-part> <tp:taxon-name-part taxon-name-part-type="species" reg="devergens">devergens</tp:taxon-name-part></tp:taxon-name></italic> (see the species) than from <italic><tp:taxon-name><tp:taxon-name-part taxon-name-part-type="genus" reg="Verrucaria">V.</tp:taxon-name-part> <tp:taxon-name-part taxon-name-part-type="species" reg="subjunctiva">subjunctiva</tp:taxon-name-part></tp:taxon-name></italic>. Furthermore, some ecological and biogeographical differences seem to occur between <italic><tp:taxon-name><tp:taxon-name-part taxon-name-part-type="genus" reg="Verrucaria">V.</tp:taxon-name-part> <tp:taxon-name-part taxon-name-part-type="species" reg="foveolata">foveolata</tp:taxon-name-part></tp:taxon-name></italic> and <italic><tp:taxon-name><tp:taxon-name-part taxon-name-part-type="genus" reg="Verrucaria">V.</tp:taxon-name-part> <tp:taxon-name-part taxon-name-part-type="species" reg="subjunctiva">subjunctiva</tp:taxon-name-part></tp:taxon-name></italic>. <italic><tp:taxon-name><tp:taxon-name-part taxon-name-part-type="genus" reg="Verrucaria">Verrucaria</tp:taxon-name-part> <tp:taxon-name-part taxon-name-part-type="species" reg="subjunctiva">subjunctiva</tp:taxon-name-part></tp:taxon-name></italic> has not been found from lime quarries, whereas several populations of <italic><tp:taxon-name><tp:taxon-name-part taxon-name-part-type="genus" reg="Verrucaria">V.</tp:taxon-name-part> <tp:taxon-name-part taxon-name-part-type="species" reg="foveolata">foveolata</tp:taxon-name-part></tp:taxon-name></italic> occur in lime quarries. <italic><tp:taxon-name><tp:taxon-name-part taxon-name-part-type="genus" reg="Verrucaria">Verrucaria</tp:taxon-name-part> <tp:taxon-name-part taxon-name-part-type="species" reg="foveolata">foveolata</tp:taxon-name-part></tp:taxon-name></italic> is fairly common on calcareous rocks both in southern and northern Finland, whereas <italic><tp:taxon-name><tp:taxon-name-part taxon-name-part-type="genus" reg="Verrucaria">V.</tp:taxon-name-part> <tp:taxon-name-part taxon-name-part-type="species" reg="subjunctiva">subjunctiva</tp:taxon-name-part></tp:taxon-name></italic> is rare in southern Finland.</p></tp:treatment-sec><ref-list><ref id="B14"><mixed-citation xmlns:xlink="http://www.w3.org/1999/xlink" xlink:type="simple"><person-group><name name-style="western"><surname>Foucard</surname><given-names>T</given-names></name></person-group> (<year>2001</year>) Svenska skorplavar och svampar som växer på dem. Interpublishing, Stockholm.</mixed-citation></ref><ref id="B4"><mixed-citation xmlns:xlink="http://www.w3.org/1999/xlink" xlink:type="simple"><person-group><name name-style="western"><surname>Breuss</surname><given-names>O</given-names></name></person-group> (<year>2004</year>) <article-title>Neue Felchtenfunde, vorviegend pyrenocarper Arten, aus Oberösterreich.</article-title><source>Österreichische Zeitschrift für Pilzkunde</source><volume>13</volume>: <fpage>267</fpage>–<lpage>275</lpage>.</mixed-citation></ref></ref-list></tp:taxon-treatment>
