# Supplementary material for: Taxonomy of Verrucaria species characterised by large spores, perithecia leaving pits in the rock and a pale thin thallus in Finland
Source: MycoKeys. 2020 Sep 2;72:43–92. doi: 10.3897/mycokeys.72.56223 (PMC7481264; doi:10.3897/mycokeys.72.56223)
Supplement: XML Treatment for Verrucaria fuscozonata [file mycokeys.72.56223-treatment6.xml]

<!DOCTYPE tp:taxon-treatment
  PUBLIC "-//TaxonX//DTD Taxonomic Treatment Publishing DTD v0 20100105//EN" "tax-treatment-NSO.dtd">
<tp:taxon-treatment xmlns:tp="http://www.plazi.org/taxpub"><tp:treatment-meta><kwd-group><label>Taxon classification</label><kwd><named-content xmlns:xlink="http://www.w3.org/1999/xlink" content-type="kingdom">Fungi</named-content></kwd><kwd><named-content xmlns:xlink="http://www.w3.org/1999/xlink" content-type="order">Verrucariales</named-content></kwd><kwd><named-content xmlns:xlink="http://www.w3.org/1999/xlink" content-type="family">Verrucariaceae</named-content></kwd></kwd-group><mixed-citation publication-type="journal"><person-group><name><surname>Pykälä</surname><given-names>Juha</given-names></name><name><surname>Kantelinen</surname><given-names>Annina</given-names></name><name><surname>Myllys</surname><given-names>Leena</given-names></name></person-group><article-title>Taxonomy of <italic><tp:taxon-name><tp:taxon-name-part taxon-name-part-type="genus" reg="Verrucaria">Verrucaria</tp:taxon-name-part></tp:taxon-name></italic> species characterised by large spores, perithecia leaving pits in the rock and a pale thin thallus in Finland</article-title><source>MycoKeys</source><day>02</day><month>9</month><year>2020</year><volume>72</volume><fpage>43</fpage><lpage>92</lpage><pub-id pub-id-type="doi">10.3897/mycokeys.72.56223</pub-id></mixed-citation></tp:treatment-meta><tp:nomenclature><tp:taxon-name><object-id xmlns:xlink="http://www.w3.org/1999/xlink" content-type="arpha" xlink:type="simple">665AE0D5-9FF2-5765-9D6E-7AF9766124AA</object-id>
            <tp:taxon-name-part taxon-name-part-type="genus" reg="Verrucaria">Verrucaria</tp:taxon-name-part>
            <tp:taxon-name-part taxon-name-part-type="species" reg="fuscozonata">fuscozonata</tp:taxon-name-part>
            <object-id xmlns:xlink="http://www.w3.org/1999/xlink" content-type="mycobank" xlink:type="simple">835672</object-id>
          </tp:taxon-name><tp:taxon-authority>Pykälä, Kantelinen &amp; Myllys</tp:taxon-authority><tp:taxon-status xmlns:xlink="http://www.w3.org/1999/xlink" xlink:type="simple">sp. nov.</tp:taxon-status><xref ref-type="fig" rid="F3">Fig. 2D</xref></tp:nomenclature><tp:treatment-sec sec-type="diagnosis" id="SECID0ELKCK"><title>Diagnosis.</title><p>Species characterised by dark lines between contiguous conspecific thalli, pale endolithic thallus, small perithecia leaving shallow to deep pits in the rock, involucrellum reaching the exciple base level and appressed to the exciple, ascospores measuring (21–)24–28(–29) × (10–)11–12(–13) mm.</p></tp:treatment-sec><tp:treatment-sec sec-type="Holotype" id="SECID0EQKCK"><title>Holotype.</title><p>Finland. Koillismaa, Kuusamo, Oulanka National Park, Pikkuköngäs, N shore of river Oulankajoki, dolomite rock outcrop, on SW-facing wall, 160 m alt., <named-content xmlns:xlink="http://www.w3.org/1999/xlink" content-type="dwc:verbatimCoordinates" xlink:type="simple"><named-content content-type="geo-json" specific-use="{&#34;type&#34;:&#34;Point&#34;,&#34;coordinates&#34;:[29.316667,66.366667]}" id="NCID0EZKCK" xlink:type="simple">66°22'N, 29°19'E</named-content></named-content>, 12 Aug 2009, J. Pykälä 36222 (H, GenBank accession number: <ext-link xmlns:xlink="http://www.w3.org/1999/xlink" ext-link-type="gen" xlink:href="MT229758" xlink:type="simple">MT229758</ext-link>).</p></tp:treatment-sec><tp:treatment-sec sec-type="description" id="SECID0EDLCK"><title>Description.</title><p>Prothallus not seen. Thallus pale grey, endolithic, dark lines between contiguous conspecific thalli, 0.21–0.35 mm wide. Perithecia 0.11–0.26 mm in diam., (1/2–)3/4–immersed, leaving shallow to deep pits in the rock, surrounded by a thallus collar; 120–140 perithecia/cm<sup>2</sup>. Ostiole inconspicuous, tiny, pale to dark, plane or depressed, ca. 30 mm wide. Involucrellum reaching the exciple base, 50–60 mm thick, appressed to the exciple. Exciple 0.18–0.25 mm in diam., wall dark brown to black. Periphysoids ca. 25–35 × 2–2.5 mm. Asci 8-spored. Ascospores 0-septate, (21.2–)24.5–26.5–28.4(–29.4) × (10.0–)10.9–11.7–12.5(–13.2) mm (n = 36), perispore 1 mm thick.</p></tp:treatment-sec><tp:treatment-sec sec-type="habitat" id="SECID0ELLCK"><title>Habitat and distribution.</title><p>The only known specimen is from a dolomite rock on a river shore in north-eastern Finland, in Kuusamo.</p></tp:treatment-sec><tp:treatment-sec sec-type="etymology" id="SECID0EQLCK"><title>Etymology.</title><p>The only specimen available is characterised by dark lines between contiguous conspecific thalli.</p></tp:treatment-sec><tp:treatment-sec sec-type="notes" id="SECID0EVLCK"><title>Notes.</title><p><italic><tp:taxon-name><tp:taxon-name-part taxon-name-part-type="genus" reg="Verrucaria">Verrucaria</tp:taxon-name-part> <tp:taxon-name-part taxon-name-part-type="species" reg="fuscozonata">fuscozonata</tp:taxon-name-part></tp:taxon-name></italic> did not group with any of the examined species in the ITS phylogeny. However, it is morphologically rather similar to <italic><tp:taxon-name><tp:taxon-name-part taxon-name-part-type="genus" reg="Verrucaria">V.</tp:taxon-name-part> <tp:taxon-name-part taxon-name-part-type="species" reg="bifurcata">bifurcata</tp:taxon-name-part></tp:taxon-name></italic>, <italic><tp:taxon-name><tp:taxon-name-part taxon-name-part-type="genus" reg="Verrucaria">V.</tp:taxon-name-part> <tp:taxon-name-part taxon-name-part-type="species" reg="kuusamoensis">kuusamoensis</tp:taxon-name-part></tp:taxon-name></italic> and <italic><tp:taxon-name><tp:taxon-name-part taxon-name-part-type="genus" reg="Verrucaria">V.</tp:taxon-name-part> <tp:taxon-name-part taxon-name-part-type="species" reg="subdevergens">subdevergens</tp:taxon-name-part></tp:taxon-name></italic>. In <italic><tp:taxon-name><tp:taxon-name-part taxon-name-part-type="genus" reg="Verrucaria">V.</tp:taxon-name-part> <tp:taxon-name-part taxon-name-part-type="species" reg="bifurcata">bifurcata</tp:taxon-name-part></tp:taxon-name></italic>, dark lines between contiguous conspecific thalli are absent and the involucrellum usually thinner. In <italic><tp:taxon-name><tp:taxon-name-part taxon-name-part-type="genus" reg="Verrucaria">V.</tp:taxon-name-part> <tp:taxon-name-part taxon-name-part-type="species" reg="kuusamoensis">kuusamoensis</tp:taxon-name-part></tp:taxon-name></italic> and <italic><tp:taxon-name><tp:taxon-name-part taxon-name-part-type="genus" reg="Verrucaria">V.</tp:taxon-name-part> <tp:taxon-name-part taxon-name-part-type="species" reg="subdevergens">subdevergens</tp:taxon-name-part></tp:taxon-name></italic>, the spores are larger and the perithecia occur less densely. More material is needed to find out whether <italic><tp:taxon-name><tp:taxon-name-part taxon-name-part-type="genus" reg="Verrucaria">V.</tp:taxon-name-part> <tp:taxon-name-part taxon-name-part-type="species" reg="fuscozonata">fuscozonata</tp:taxon-name-part></tp:taxon-name></italic> can be unambiguously identified, based on morphology only.</p></tp:treatment-sec><tp:treatment-sec><!--Section generated to contain objects referenced in tp:taxon-treatment.--><fig id="F3" position="float" orientation="portrait"><object-id xmlns:xlink="http://www.w3.org/1999/xlink" content-type="doi" xlink:type="simple">10.3897/mycokeys.72.56223.figure2</object-id><object-id xmlns:xlink="http://www.w3.org/1999/xlink" content-type="arpha" xlink:type="simple">BE884470-856D-51B1-8812-F3CC123168FC</object-id><label>Figure 2.</label><caption><p>Habitus of the new <italic><tp:taxon-name><tp:taxon-name-part taxon-name-part-type="genus" reg="Verrucaria">Verrucaria</tp:taxon-name-part></tp:taxon-name></italic> species <bold>A</bold><italic><tp:taxon-name><tp:taxon-name-part taxon-name-part-type="genus" reg="Verrucaria">V.</tp:taxon-name-part> <tp:taxon-name-part taxon-name-part-type="species" reg="bifurcata">bifurcata</tp:taxon-name-part></tp:taxon-name></italic> (holotype) <bold>B</bold><italic><tp:taxon-name><tp:taxon-name-part taxon-name-part-type="genus" reg="Verrucaria">V.</tp:taxon-name-part> <tp:taxon-name-part taxon-name-part-type="species" reg="cavernarum">cavernarum</tp:taxon-name-part></tp:taxon-name></italic> (holotype) <bold>C</bold><italic><tp:taxon-name><tp:taxon-name-part taxon-name-part-type="genus" reg="Verrucaria">V.</tp:taxon-name-part> <tp:taxon-name-part taxon-name-part-type="species" reg="difficilis">difficilis</tp:taxon-name-part></tp:taxon-name></italic> (holotype) <bold>D</bold><italic><tp:taxon-name><tp:taxon-name-part taxon-name-part-type="genus" reg="Verrucaria">V.</tp:taxon-name-part> <tp:taxon-name-part taxon-name-part-type="species" reg="fuscozonata">fuscozonata</tp:taxon-name-part></tp:taxon-name></italic> (holotype) <bold>E</bold><italic><tp:taxon-name><tp:taxon-name-part taxon-name-part-type="genus" reg="Verrucaria">V.</tp:taxon-name-part> <tp:taxon-name-part taxon-name-part-type="species" reg="kuusamoensis">kuusamoensis</tp:taxon-name-part></tp:taxon-name></italic> (holotype) <bold>F</bold><italic><tp:taxon-name><tp:taxon-name-part taxon-name-part-type="genus" reg="Verrucaria">V.</tp:taxon-name-part> <tp:taxon-name-part taxon-name-part-type="species" reg="subdevergens">subdevergens</tp:taxon-name-part></tp:taxon-name></italic> (holotype) <bold>G</bold><italic><tp:taxon-name><tp:taxon-name-part taxon-name-part-type="genus" reg="Verrucaria">V.</tp:taxon-name-part> <tp:taxon-name-part taxon-name-part-type="species" reg="vacillans">vacillans</tp:taxon-name-part></tp:taxon-name></italic> (holotype). Scale bars: 1 mm (<bold>A–D</bold>), 0.5 mm (<bold>E–G</bold>).</p></caption><graphic xmlns:xlink="http://www.w3.org/1999/xlink" xlink:href="mycokeys-72-043-g003.jpg" position="float" orientation="portrait" xlink:type="simple" id="oo_448799.jpg"><uri content-type="original_file" xlink:type="simple">https://binary.pensoft.net/fig/448799</uri></graphic></fig></tp:treatment-sec></tp:taxon-treatment>
