# Supplementary material for: Taxonomy of Verrucaria species characterised by large spores, perithecia leaving pits in the rock and a pale thin thallus in Finland
Source: MycoKeys. 2020 Sep 2;72:43–92. doi: 10.3897/mycokeys.72.56223 (PMC7481264; doi:10.3897/mycokeys.72.56223)
Supplement: XML Treatment for Verrucaria karelica [file mycokeys.72.56223-treatment7.xml]

<!DOCTYPE tp:taxon-treatment
  PUBLIC "-//TaxonX//DTD Taxonomic Treatment Publishing DTD v0 20100105//EN" "tax-treatment-NSO.dtd">
<tp:taxon-treatment xmlns:tp="http://www.plazi.org/taxpub"><tp:treatment-meta><kwd-group><label>Taxon classification</label><kwd><named-content xmlns:xlink="http://www.w3.org/1999/xlink" content-type="kingdom">Fungi</named-content></kwd><kwd><named-content xmlns:xlink="http://www.w3.org/1999/xlink" content-type="order">Verrucariales</named-content></kwd><kwd><named-content xmlns:xlink="http://www.w3.org/1999/xlink" content-type="family">Verrucariaceae</named-content></kwd></kwd-group><mixed-citation publication-type="journal"><person-group><name><surname>Pykälä</surname><given-names>Juha</given-names></name><name><surname>Kantelinen</surname><given-names>Annina</given-names></name><name><surname>Myllys</surname><given-names>Leena</given-names></name></person-group><article-title>Taxonomy of <italic><tp:taxon-name><tp:taxon-name-part taxon-name-part-type="genus" reg="Verrucaria">Verrucaria</tp:taxon-name-part></tp:taxon-name></italic> species characterised by large spores, perithecia leaving pits in the rock and a pale thin thallus in Finland</article-title><source>MycoKeys</source><day>02</day><month>9</month><year>2020</year><volume>72</volume><fpage>43</fpage><lpage>92</lpage><pub-id pub-id-type="doi">10.3897/mycokeys.72.56223</pub-id></mixed-citation></tp:treatment-meta><tp:nomenclature><tp:taxon-name><object-id xmlns:xlink="http://www.w3.org/1999/xlink" content-type="arpha" xlink:type="simple">E37C0885-451E-51EB-9E99-F6A59705CE12</object-id>
            <tp:taxon-name-part taxon-name-part-type="genus" reg="Verrucaria">Verrucaria</tp:taxon-name-part>
            <tp:taxon-name-part taxon-name-part-type="species" reg="karelica">karelica</tp:taxon-name-part>
          </tp:taxon-name><tp:taxon-authority>Vain., Acta Soc. Fauna Flora Fenn. 49(2): 46, 1921</tp:taxon-authority></tp:nomenclature><tp:treatment-sec sec-type="material" id="SECID0EWPCK"><title>Type.</title><p>Russia, Karelia Onegensis, Mundjärvi, supra saxa <tp:taxon-name><tp:taxon-name-part taxon-name-part-type="genus" reg="Verrucaria"/><tp:taxon-name-part taxon-name-part-type="species" reg="dolomitica">dolomitica</tp:taxon-name-part></tp:taxon-name> cinerea, J. P. Norrlin (H-NYL 3146!, H!, syntypes).</p></tp:treatment-sec><tp:treatment-sec sec-type="description" id="SECID0EFQCK"><title>Description.</title><p>Prothallus absent. Thallus white, grey or pale greyish-brown, endolithic or thinly epilithic, farinose, algal cells 5–8 mm, contiguous conspecific thalli often separated by dark lines, 0.13–0.22 mm wide. Perithecia 0.07–0.37 mm, (1/2–)3/4–1-immersed, leaving shallow to usually deep pits in the rock, surrounded by a thalline collar; 40–80 perithecia/cm<sup>2</sup>. Ostiole pale or dark, plane or depressed ca. 20–40(–60) mm wide. Involucrellum apical or covering half of the exciple, 50–70 mm thick, appressed to the exciple or diverging from the exciple. Exciple 0.21–0.28 mm in diam., wall dark brown to black, ca. 20–31 mm thick. Periphysoids ca. 30–50 × 2–2.5(–3) mm. Asci ca. 66–84 × 26–33 mm, 8-spored. Ascospores 0-septate, (23.2–)26.2–27.9–29.5(–31.3) × (10.3–)11.7–12.3–13.0(–14.1) mm (n = 63), perispore not seen, but may have vanished during storage.</p></tp:treatment-sec><tp:treatment-sec sec-type="habitat" id="SECID0ENQCK"><title>Habitat and distribution.</title><p>This species is known from Finland only from the Oulanka area in the biogeographical province of Koillismaa in NE Finland where it grows on dolomite rocks. It seems to occur in fairly shady habitats.</p></tp:treatment-sec><tp:treatment-sec sec-type="material" id="SECID0ESQCK"><title>Other specimens examined.</title><p>Finland. Koillismaa, Salla, Oulanka National Park, Savikoski 300 m W, <italic><tp:taxon-name><tp:taxon-name-part taxon-name-part-type="genus" reg="Pinus">Pinus</tp:taxon-name-part> <tp:taxon-name-part taxon-name-part-type="species" reg="sylvestris">sylvestris</tp:taxon-name-part></tp:taxon-name></italic>-forest, steep N-slope, dolomite rock outcrop, on N-facing wall, 180 m alt., <named-content xmlns:xlink="http://www.w3.org/1999/xlink" content-type="dwc:verbatimCoordinates" xlink:type="simple"><named-content content-type="geo-json" specific-use="{&#34;type&#34;:&#34;Point&#34;,&#34;coordinates&#34;:[29.166667,66.416667]}" id="NCID0EGRCK" xlink:type="simple">66°25'N, 29°10'E</named-content></named-content>, 10 Aug 2010, J. Pykälä 39625 (H); Kuusamo, Oulanka, Putaanoja, 500 m W-NW of Hautala, NE-slope, dolomite rock outcrop, on 50 cm high SW-facing wall, scarce, 232 m alt., <named-content xmlns:xlink="http://www.w3.org/1999/xlink" content-type="dwc:verbatimCoordinates" xlink:type="simple"><named-content content-type="geo-json" specific-use="{&#34;type&#34;:&#34;Point&#34;,&#34;coordinates&#34;:[29.416667,66.366667]}" id="NCID0EORCK" xlink:type="simple">66°22'N, 29°25'E</named-content></named-content>, 15 Aug 2010, J. Pykälä 39991 (H); Kuusamo, Oulanka National Park, Kiutaköngäs N, steep S-slope, <italic><tp:taxon-name><tp:taxon-name-part taxon-name-part-type="genus" reg="Pinus">Pinus</tp:taxon-name-part> <tp:taxon-name-part taxon-name-part-type="species" reg="sylvestris">sylvestris</tp:taxon-name-part></tp:taxon-name></italic>-dominated forest, dolomite rock outcrop, on SW-facing wall, 182 m alt., <named-content xmlns:xlink="http://www.w3.org/1999/xlink" content-type="dwc:verbatimCoordinates" xlink:type="simple"><named-content content-type="geo-json" specific-use="{&#34;type&#34;:&#34;Point&#34;,&#34;coordinates&#34;:[29.316667,66.366667]}" id="NCID0EBSCK" xlink:type="simple">66°22'N, 29°19'E</named-content></named-content>, 19 Aug 2010, J. Pykälä 40325 (H); Salla, Oulanka National Park, W of Savikoski, cliff, dolomite rock outcrop, on NE-facing wall, scarce, 185 m alt., <named-content xmlns:xlink="http://www.w3.org/1999/xlink" content-type="dwc:verbatimCoordinates" xlink:type="simple"><named-content content-type="geo-json" specific-use="{&#34;type&#34;:&#34;Point&#34;,&#34;coordinates&#34;:[29.166667,66.416667]}" id="NCID0EJSCK" xlink:type="simple">66°25'N, 29°10'E</named-content></named-content>, 17 Aug 2010, J. Pykälä 40235 (H).</p></tp:treatment-sec><tp:treatment-sec sec-type="notes" id="SECID0EOSCK"><title>Notes.</title><p>The type specimens of <italic><tp:taxon-name><tp:taxon-name-part taxon-name-part-type="genus" reg="Verrucaria">V.</tp:taxon-name-part> <tp:taxon-name-part taxon-name-part-type="species" reg="karelica">karelica</tp:taxon-name-part></tp:taxon-name></italic> have epilithic thalli and contiguous conspecific thalli are separated by dark lines. None of the Finnish specimens has both epilithic thalli and dark lines. However, one of the sequenced specimens has epilithic thalli and another specimen has dark lines. Thus, based on morphology, this entity probably belongs to <italic><tp:taxon-name><tp:taxon-name-part taxon-name-part-type="genus" reg="Verrucaria">V.</tp:taxon-name-part> <tp:taxon-name-part taxon-name-part-type="species" reg="karelica">karelica</tp:taxon-name-part></tp:taxon-name></italic>. The type locality of <italic><tp:taxon-name><tp:taxon-name-part taxon-name-part-type="genus" reg="Verrucaria">V.</tp:taxon-name-part> <tp:taxon-name-part taxon-name-part-type="species" reg="karelica">karelica</tp:taxon-name-part></tp:taxon-name></italic> (Vainio 1921) is situated rather close to the Oulanka area, suggesting that the species would probably occur in the Oulanka area. The species is closely related to <italic><tp:taxon-name><tp:taxon-name-part taxon-name-part-type="genus" reg="Verrucaria">V.</tp:taxon-name-part> <tp:taxon-name-part taxon-name-part-type="species" reg="devergens">devergens</tp:taxon-name-part></tp:taxon-name></italic> and <italic><tp:taxon-name><tp:taxon-name-part taxon-name-part-type="genus" reg="Verrucaria">V.</tp:taxon-name-part> <tp:taxon-name-part taxon-name-part-type="species" reg="subdevergens">subdevergens</tp:taxon-name-part></tp:taxon-name>. <tp:taxon-name><tp:taxon-name-part taxon-name-part-type="genus" reg="Verrucaria">V.</tp:taxon-name-part> <tp:taxon-name-part taxon-name-part-type="species" reg="devergens">devergens</tp:taxon-name-part></tp:taxon-name></italic> and <italic><tp:taxon-name><tp:taxon-name-part taxon-name-part-type="genus" reg="Verrucaria">V.</tp:taxon-name-part> <tp:taxon-name-part taxon-name-part-type="species" reg="karelica">karelica</tp:taxon-name-part></tp:taxon-name></italic> may not be unambiguously separated by morphology only. <italic><tp:taxon-name><tp:taxon-name-part taxon-name-part-type="genus" reg="Verrucaria">Verrucaria</tp:taxon-name-part> <tp:taxon-name-part taxon-name-part-type="species" reg="devergens">devergens</tp:taxon-name-part></tp:taxon-name></italic> usually has endolithic thalli and several specimens lack an involucrellum. <italic><tp:taxon-name><tp:taxon-name-part taxon-name-part-type="genus" reg="Verrucaria">Verrucaria</tp:taxon-name-part> <tp:taxon-name-part taxon-name-part-type="species" reg="karelica">karelica</tp:taxon-name-part></tp:taxon-name></italic> may be absent from subaquatic habitats unlike <italic><tp:taxon-name><tp:taxon-name-part taxon-name-part-type="genus" reg="Verrucaria">V.</tp:taxon-name-part> <tp:taxon-name-part taxon-name-part-type="species" reg="devergens">devergens</tp:taxon-name-part></tp:taxon-name></italic> which often grows on river shores. <italic><tp:taxon-name><tp:taxon-name-part taxon-name-part-type="genus" reg="Verrucaria">Verrucaria</tp:taxon-name-part> <tp:taxon-name-part taxon-name-part-type="species" reg="subdevergens">subdevergens</tp:taxon-name-part></tp:taxon-name></italic> has an involucrellum usually exceeding half of the exciple height. The species is also difficult to be separated from several other species of <italic><tp:taxon-name><tp:taxon-name-part taxon-name-part-type="genus" reg="Verrucaria">Verrucaria</tp:taxon-name-part></tp:taxon-name></italic> belonging to the <italic><tp:taxon-name><tp:taxon-name-part taxon-name-part-type="genus" reg="Thelidium">Thelidium</tp:taxon-name-part></tp:taxon-name></italic> group. <italic><tp:taxon-name><tp:taxon-name-part taxon-name-part-type="genus" reg="Verrucaria">Verrucaria</tp:taxon-name-part> <tp:taxon-name-part taxon-name-part-type="species" reg="cavernarum">cavernarum</tp:taxon-name-part></tp:taxon-name></italic>, <italic><tp:taxon-name><tp:taxon-name-part taxon-name-part-type="genus" reg="Verrucaria">V.</tp:taxon-name-part> <tp:taxon-name-part taxon-name-part-type="species" reg="difficilis">difficilis</tp:taxon-name-part></tp:taxon-name></italic> and <italic><tp:taxon-name><tp:taxon-name-part taxon-name-part-type="genus" reg="Verrucaria">V.</tp:taxon-name-part> <tp:taxon-name-part taxon-name-part-type="species" reg="subtilis">subtilis</tp:taxon-name-part></tp:taxon-name></italic> always lack dark lines between contiguous conspecific thalli and the spores are smaller. <italic><tp:taxon-name><tp:taxon-name-part taxon-name-part-type="genus" reg="Verrucaria">Verrucaria</tp:taxon-name-part> <tp:taxon-name-part taxon-name-part-type="species" reg="kuusamoensis">kuusamoensis</tp:taxon-name-part></tp:taxon-name></italic> usually has an involucrellum exceeding half of the exciple.</p></tp:treatment-sec></tp:taxon-treatment>
