# Supplementary material for: Taxonomy of Verrucaria species characterised by large spores, perithecia leaving pits in the rock and a pale thin thallus in Finland
Source: MycoKeys. 2020 Sep 2;72:43–92. doi: 10.3897/mycokeys.72.56223 (PMC7481264; doi:10.3897/mycokeys.72.56223)
Supplement: XML Treatment for Verrucaria kuusamoensis [file mycokeys.72.56223-treatment8.xml]

<!DOCTYPE tp:taxon-treatment
  PUBLIC "-//TaxonX//DTD Taxonomic Treatment Publishing DTD v0 20100105//EN" "tax-treatment-NSO.dtd">
<tp:taxon-treatment xmlns:tp="http://www.plazi.org/taxpub"><tp:treatment-meta><kwd-group><label>Taxon classification</label><kwd><named-content xmlns:xlink="http://www.w3.org/1999/xlink" content-type="kingdom">Fungi</named-content></kwd><kwd><named-content xmlns:xlink="http://www.w3.org/1999/xlink" content-type="order">Verrucariales</named-content></kwd><kwd><named-content xmlns:xlink="http://www.w3.org/1999/xlink" content-type="family">Verrucariaceae</named-content></kwd></kwd-group><mixed-citation publication-type="journal"><person-group><name><surname>Pykälä</surname><given-names>Juha</given-names></name><name><surname>Kantelinen</surname><given-names>Annina</given-names></name><name><surname>Myllys</surname><given-names>Leena</given-names></name></person-group><article-title>Taxonomy of <italic><tp:taxon-name><tp:taxon-name-part taxon-name-part-type="genus" reg="Verrucaria">Verrucaria</tp:taxon-name-part></tp:taxon-name></italic> species characterised by large spores, perithecia leaving pits in the rock and a pale thin thallus in Finland</article-title><source>MycoKeys</source><day>02</day><month>9</month><year>2020</year><volume>72</volume><fpage>43</fpage><lpage>92</lpage><pub-id pub-id-type="doi">10.3897/mycokeys.72.56223</pub-id></mixed-citation></tp:treatment-meta><tp:nomenclature><tp:taxon-name><object-id xmlns:xlink="http://www.w3.org/1999/xlink" content-type="arpha" xlink:type="simple">AA67772A-9E6F-5888-8E89-F1323CA6EC3C</object-id>
            <tp:taxon-name-part taxon-name-part-type="genus" reg="Verrucaria">Verrucaria</tp:taxon-name-part>
            <tp:taxon-name-part taxon-name-part-type="species" reg="kuusamoensis">kuusamoensis</tp:taxon-name-part>
            <object-id xmlns:xlink="http://www.w3.org/1999/xlink" content-type="mycobank" xlink:type="simple">835673</object-id>
          </tp:taxon-name><tp:taxon-authority>Pykälä, Kantelinen &amp; Myllys</tp:taxon-authority><tp:taxon-status xmlns:xlink="http://www.w3.org/1999/xlink" xlink:type="simple">sp. nov.</tp:taxon-status><xref ref-type="fig" rid="F3">Fig. 2E</xref></tp:nomenclature><tp:treatment-sec sec-type="diagnosis" id="SECID0ETZCK"><title>Diagnosis.</title><p>Species characterised by pale, usually thinly epilithic thallus, rather large perithecia leaving shallow to deep pits in the rock, involucrellum usually covering more than half of the exciple, ascospores (21–)26–30(–34) × (9–)11–13(–14) mm, morphologically difficult to separate from <italic><tp:taxon-name><tp:taxon-name-part taxon-name-part-type="genus" reg="Verrucaria">V.</tp:taxon-name-part> <tp:taxon-name-part taxon-name-part-type="species" reg="subdevergens">subdevergens</tp:taxon-name-part></tp:taxon-name></italic>, but the sequence divergence in ITS 6.8–7.4%.</p></tp:treatment-sec><tp:treatment-sec sec-type="material" id="SECID0EE1CK"><title>Type.</title><p>Finland. Koillismaa, Kuusamo, Juuma, Oulanka National Park, Hautaniitynvuoma, gorge, dolomite rock outcrop, on high NE-facing wall, 190 m alt., <named-content xmlns:xlink="http://www.w3.org/1999/xlink" content-type="dwc:verbatimCoordinates" xlink:type="simple"><named-content content-type="geo-json" specific-use="{&#34;type&#34;:&#34;Point&#34;,&#34;coordinates&#34;:[29.433333,66.250000]}" id="NCID0EN1CK" xlink:type="simple">66°15'N, 29°26'E</named-content></named-content>, 21 Aug 2011, J. Pykälä 44703 (H9205113 – holotype, UPS – isotype, GenBank accession number: <ext-link xmlns:xlink="http://www.w3.org/1999/xlink" ext-link-type="gen" xlink:href="MT229776" xlink:type="simple">MT229776</ext-link>).</p></tp:treatment-sec><tp:treatment-sec sec-type="description" id="SECID0EX1CK"><title>Description.</title><p>Prothallus absent. Thallus white, grey or more rarely pale brown, endolithic or usually thinly epilithic, continuous or rimose, often farinose, up to 0.2 mm thick, algal cells (4–)5–7 mm, contiguous conspecific thalli sometimes separated by a dark line, 0.12–0.35 mm wide, present in only few specimens. Perithecia 0.17–0.45 mm in diam., (1/4–)1/2–3/4(–1)-immersed, leaving shallow to deep pits in the rock, rarely few perithecia not leaving pits, often thinly thalline covered except apex; (30–)40–120 perithecia/cm<sup>2</sup>. Ostiole tiny, pale or dark, plane or depressed, ca. 20–40(–60) mm wide, occasionally wider ostiolar depression up to 110 mm wide. Involucrellum covering half of the exciple or to the exciple base level, rarely in few perithecia enveloping the exciple, (30–)40–70(–80) mm thick, appressed to the exciple or slightly or moderately diverging from it. Exciple 0.19–0.29 mm in diam., wall dark brown or black, rarely pale, ca. 20–42 mm thick. Periphysoids ca. (20–)25–40 × (1.5–)2–2.5(–3) mm. Asci 68–102 × 25–34 mm, 8-spored. Ascospores 0-septate, (21.4–)25.5–27.9–30.3(–34.5) × (9.3–)11.3–12.2–13.1(–14.2) mm (n = 312), perispore 1 mm thick.</p></tp:treatment-sec><tp:treatment-sec sec-type="habitat" id="SECID0E61CK"><title>Habitat and distribution.</title><p><italic><tp:taxon-name><tp:taxon-name-part taxon-name-part-type="genus" reg="Verrucaria">Verrucaria</tp:taxon-name-part> <tp:taxon-name-part taxon-name-part-type="species" reg="kuusamoensis">kuusamoensis</tp:taxon-name-part></tp:taxon-name></italic> is rather common on dolomite rocks in the Oulanka area in the municipalities of Kuusamo and Salla in the biogeographical Province of Koillismaa (Ks). It seems not to occur in southern Finland.</p></tp:treatment-sec><tp:treatment-sec sec-type="etymology" id="SECID0EQ2CK"><title>Etymology.</title><p>Most specimens of the species originate from the Kuusamo area.</p></tp:treatment-sec><tp:treatment-sec sec-type="material" id="SECID0EV2CK"><title>Other specimens examined.</title><p>Finland. Koillismaa, Kuusamo, Paljakka, E shore of Kuusinkijoki river, Kiukaankorva, dolomite rock outcrop, on overhanging NW-facing wall, scarce, 213 m alt., <named-content xmlns:xlink="http://www.w3.org/1999/xlink" content-type="dwc:verbatimCoordinates" xlink:type="simple"><named-content content-type="geo-json" specific-use="{&#34;type&#34;:&#34;Point&#34;,&#34;coordinates&#34;:[29.633333,66.183333]}" id="NCID0E52CK" xlink:type="simple">66°11'N, 29°38'E</named-content></named-content>, 5 Aug 2009, J. Pykälä 35710 (H); Kuusamo, Oulanka National Park, Pikkukönkäänkuru, herb-rich heath forest, small dolomite rock outcrop, on W-facing wall, 165 m alt., <named-content xmlns:xlink="http://www.w3.org/1999/xlink" content-type="dwc:verbatimCoordinates" xlink:type="simple"><named-content content-type="geo-json" specific-use="{&#34;type&#34;:&#34;Point&#34;,&#34;coordinates&#34;:[29.316667,66.350000]}" id="NCID0EG3CK" xlink:type="simple">66°21'N, 29°19'E</named-content></named-content>, 6 Aug 2009, J. Pykälä 35857 (H); Kuusamo, Oulanka National Park, Pikkukönkäänkuru, dolomite rock outcrop, on SW-facing wall, 175 m alt., <named-content xmlns:xlink="http://www.w3.org/1999/xlink" content-type="dwc:verbatimCoordinates" xlink:type="simple"><named-content content-type="geo-json" specific-use="{&#34;type&#34;:&#34;Point&#34;,&#34;coordinates&#34;:[29.316667,66.350000]}" id="NCID0EO3CK" xlink:type="simple">66°21'N, 29°19'E</named-content></named-content>, 8 Aug 2009, J. Pykälä 35920 (H); Kuusamo, Oulanka National Park, Pikkuköngäs, N shore of river Oulankajoki, dolomite rock outcrop, on SW-facing wall, 160 m alt., <named-content xmlns:xlink="http://www.w3.org/1999/xlink" content-type="dwc:verbatimCoordinates" xlink:type="simple"><named-content content-type="geo-json" specific-use="{&#34;type&#34;:&#34;Point&#34;,&#34;coordinates&#34;:[29.316667,66.366667]}" id="NCID0EW3CK" xlink:type="simple">66°22'N, 29°19'E</named-content></named-content>, 12 Aug 2009, J. Pykälä 36254 (H); Kuusamo, Oulanka National Park, Kiutaköngäs, <italic><tp:taxon-name><tp:taxon-name-part taxon-name-part-type="genus" reg="Pinus">Pinus</tp:taxon-name-part> <tp:taxon-name-part taxon-name-part-type="species" reg="sylvestris">sylvestris</tp:taxon-name-part></tp:taxon-name></italic>-dominated forest, steep SE-slope, dolomite rock outcrop, on SE-facing wall, rather scarce, 175 m alt., <named-content xmlns:xlink="http://www.w3.org/1999/xlink" content-type="dwc:verbatimCoordinates" xlink:type="simple"><named-content content-type="geo-json" specific-use="{&#34;type&#34;:&#34;Point&#34;,&#34;coordinates&#34;:[29.316667,66.366667]}" id="NCID0EJ4CK" xlink:type="simple">66°22'N, 29°19'E</named-content></named-content>, 12 Aug 2009, J. Pykälä 36294 (H); Salla, Oulanka National Park, 400 m N of Savilampi, shore of river Savinajoki, dolomite rock outcrop, on NE-slope, scarce, 178 m alt., <named-content xmlns:xlink="http://www.w3.org/1999/xlink" content-type="dwc:verbatimCoordinates" xlink:type="simple"><named-content content-type="geo-json" specific-use="{&#34;type&#34;:&#34;Point&#34;,&#34;coordinates&#34;:[29.166667,66.416667]}" id="NCID0ER4CK" xlink:type="simple">66°25'N, 29°10'E</named-content></named-content>, 13 Aug 2009, J. Pykälä 36335 (H); Kuusamo, Oulanka National Park, Kiutaköngäs 400 m N, <italic><tp:taxon-name><tp:taxon-name-part taxon-name-part-type="genus" reg="Pinus">Pinus</tp:taxon-name-part> <tp:taxon-name-part taxon-name-part-type="species" reg="sylvestris">sylvestris</tp:taxon-name-part></tp:taxon-name></italic>-dominated forest, small dolomite rock outcrop, on SW-slope, 165 m alt., <named-content xmlns:xlink="http://www.w3.org/1999/xlink" content-type="dwc:verbatimCoordinates" xlink:type="simple"><named-content content-type="geo-json" specific-use="{&#34;type&#34;:&#34;Point&#34;,&#34;coordinates&#34;:[29.316667,66.366667]}" id="NCID0EE5CK" xlink:type="simple">66°22'N, 29°19'E</named-content></named-content>, 2 Aug 2010, J. Pykälä 39052 (H); Kuusamo, Oulanka National Park, Kiutaköngäs, by the rapids, S shore of Oulankajoki river, calciferous (dolomite) schistose rock outcrop, NE-slope, on E-facing wall, rather scarce, 152 m alt., <named-content xmlns:xlink="http://www.w3.org/1999/xlink" content-type="dwc:verbatimCoordinates" xlink:type="simple"><named-content content-type="geo-json" specific-use="{&#34;type&#34;:&#34;Point&#34;,&#34;coordinates&#34;:[29.333333,66.366667]}" id="NCID0EM5CK" xlink:type="simple">66°22'N, 29°20'E</named-content></named-content>, 13 Aug 2010, J. Pykälä 39900 (H); Salla, Oulanka National Park, W of Savikoski, cliff, dolomite rock outcrop, on NW-facing wall, very scarce, 185 m alt., <named-content xmlns:xlink="http://www.w3.org/1999/xlink" content-type="dwc:verbatimCoordinates" xlink:type="simple"><named-content content-type="geo-json" specific-use="{&#34;type&#34;:&#34;Point&#34;,&#34;coordinates&#34;:[29.166667,66.416667]}" id="NCID0EU5CK" xlink:type="simple">66°25'N, 29°10'E</named-content></named-content>, 17 Aug 2010, J. Pykälä 40219 (H); Kuusamo, Oulanka National Park, Taivalköngäs, shore of Oulankajoki river, <italic><tp:taxon-name><tp:taxon-name-part taxon-name-part-type="genus" reg="Picea">Picea</tp:taxon-name-part> <tp:taxon-name-part taxon-name-part-type="species" reg="abies">abies</tp:taxon-name-part></tp:taxon-name></italic>-dominated herb-rich forest, dolomite rock outcrop, on NE-facing wall, 175 m alt., <named-content xmlns:xlink="http://www.w3.org/1999/xlink" content-type="dwc:verbatimCoordinates" xlink:type="simple"><named-content content-type="geo-json" specific-use="{&#34;type&#34;:&#34;Point&#34;,&#34;coordinates&#34;:[29.183333,66.400000]}" id="NCID0EH6CK" xlink:type="simple">66°24'N, 29°11'E</named-content></named-content>, 20 Aug 2011, J. Pykälä 44563 (H); Kuusamo, Oulanka National Park, Taivalköngäs, shore of Oulankajoki river, <italic><tp:taxon-name><tp:taxon-name-part taxon-name-part-type="genus" reg="Picea">Picea</tp:taxon-name-part> <tp:taxon-name-part taxon-name-part-type="species" reg="abies">abies</tp:taxon-name-part></tp:taxon-name></italic>-dominated herb-rich forest, dolomite rock outcrop, on E-facing wall, 175 m alt., <named-content xmlns:xlink="http://www.w3.org/1999/xlink" content-type="dwc:verbatimCoordinates" xlink:type="simple"><named-content content-type="geo-json" specific-use="{&#34;type&#34;:&#34;Point&#34;,&#34;coordinates&#34;:[29.183333,66.400000]}" id="NCID0E16CK" xlink:type="simple">66°24'N, 29°11'E</named-content></named-content>, 20 Aug 2011, J. Pykälä 44570 (H); Kuusamo, Juuma, Oulanka National Park, Hautaniitynvuoma, gorge, dolomite rock outcrop, on high NE-facing wall, 190 m alt., <named-content xmlns:xlink="http://www.w3.org/1999/xlink" content-type="dwc:verbatimCoordinates" xlink:type="simple"><named-content content-type="geo-json" specific-use="{&#34;type&#34;:&#34;Point&#34;,&#34;coordinates&#34;:[29.433333,66.250000]}" id="NCID0ECADK" xlink:type="simple">66°15'N, 29°26'E</named-content></named-content>, 21 Aug 2011, J. Pykälä 44694 (H), 44696 (H); Kuusamo, Juuma, Oulanka National Park, Hautaniitynvuoma, gorge, stony NW-slope with sparse stunted birches, close to bottom, on dolomite stone, 182 m alt., <named-content xmlns:xlink="http://www.w3.org/1999/xlink" content-type="dwc:verbatimCoordinates" xlink:type="simple"><named-content content-type="geo-json" specific-use="{&#34;type&#34;:&#34;Point&#34;,&#34;coordinates&#34;:[29.433333,66.250000]}" id="NCID0EKADK" xlink:type="simple">66°15'N, 29°26'E</named-content></named-content>, 21 Aug 2011, J. Pykälä 44744 (H); Salla, Hautajärvi, Kurtinniittykuru, cliff, dolomite rock outcrop, on SE-facing wall, scarce, 195 m alt., <named-content xmlns:xlink="http://www.w3.org/1999/xlink" content-type="dwc:verbatimCoordinates" xlink:type="simple"><named-content content-type="geo-json" specific-use="{&#34;type&#34;:&#34;Point&#34;,&#34;coordinates&#34;:[29.150000,66.433333]}" id="NCID0ESADK" xlink:type="simple">66°26'N, 29°09'E</named-content></named-content>, 24 Aug 2011, J. Pykälä 44980 (H); Kuusamo, Oulanka National Park, Halosenkuru gorge, NW-slope, <italic><tp:taxon-name><tp:taxon-name-part taxon-name-part-type="genus" reg="Picea">Picea</tp:taxon-name-part> <tp:taxon-name-part taxon-name-part-type="species" reg="abies">abies</tp:taxon-name-part></tp:taxon-name></italic>-dominated forest, dolomite rock outcrop, on NW-facing wall, 215 m alt., <named-content xmlns:xlink="http://www.w3.org/1999/xlink" content-type="dwc:verbatimCoordinates" xlink:type="simple"><named-content content-type="geo-json" specific-use="{&#34;type&#34;:&#34;Point&#34;,&#34;coordinates&#34;:[29.433333,66.350000]}" id="NCID0EFBDK" xlink:type="simple">66°21'N, 29°26'E</named-content></named-content>, 27 Aug 2011, J. Pykälä 45231 (H); Kuusamo, Oulanka National Park, Halosenkuru, gorge, dolomite rock outcrop, on SE-facing wall, scarce, 235 m alt., <named-content xmlns:xlink="http://www.w3.org/1999/xlink" content-type="dwc:verbatimCoordinates" xlink:type="simple"><named-content content-type="geo-json" specific-use="{&#34;type&#34;:&#34;Point&#34;,&#34;coordinates&#34;:[29.433333,66.350000]}" id="NCID0ENBDK" xlink:type="simple">66°21'N, 29°26'E</named-content></named-content>, 28 Aug 2011, J. Pykälä 45330 (H).</p></tp:treatment-sec><tp:treatment-sec sec-type="notes" id="SECID0ESBDK"><title>Notes.</title><p>The exciple wall of <italic><tp:taxon-name><tp:taxon-name-part taxon-name-part-type="genus" reg="Verrucaria">V.</tp:taxon-name-part> <tp:taxon-name-part taxon-name-part-type="species" reg="kuusamoensis">kuusamoensis</tp:taxon-name-part></tp:taxon-name></italic> is usually dark brown or black. However, one specimen with a pale exciple wall and one specimen with both pale and dark exciple walls have similar ITS sequences compared to the specimens with dark exciple walls. This species was erroneously reported as <italic><tp:taxon-name><tp:taxon-name-part taxon-name-part-type="genus" reg="Verrucaria">V.</tp:taxon-name-part> <tp:taxon-name-part taxon-name-part-type="species" reg="subjunctiva">subjunctiva</tp:taxon-name-part></tp:taxon-name></italic> by <xref ref-type="bibr" rid="B36">Pykälä (2010a)</xref>, while <italic><tp:taxon-name><tp:taxon-name-part taxon-name-part-type="genus" reg="Verrucaria">V.</tp:taxon-name-part> <tp:taxon-name-part taxon-name-part-type="species" reg="subjunctiva">subjunctiva</tp:taxon-name-part></tp:taxon-name></italic> has larger spores and longer periphysoids. <italic><tp:taxon-name><tp:taxon-name-part taxon-name-part-type="genus" reg="Verrucaria">Verrucaria</tp:taxon-name-part> <tp:taxon-name-part taxon-name-part-type="species" reg="devergens">devergens</tp:taxon-name-part></tp:taxon-name></italic> has a shorter involucrellum. <italic><tp:taxon-name><tp:taxon-name-part taxon-name-part-type="genus" reg="Verrucaria">Verrucaria</tp:taxon-name-part> <tp:taxon-name-part taxon-name-part-type="species" reg="kuusamoensis">kuusamoensis</tp:taxon-name-part></tp:taxon-name></italic> may be most difficult to separate from <italic><tp:taxon-name><tp:taxon-name-part taxon-name-part-type="genus" reg="Verrucaria">V.</tp:taxon-name-part> <tp:taxon-name-part taxon-name-part-type="species" reg="subdevergens">subdevergens</tp:taxon-name-part></tp:taxon-name></italic> and <italic><tp:taxon-name><tp:taxon-name-part taxon-name-part-type="genus" reg="Verrucaria">V.</tp:taxon-name-part> <tp:taxon-name-part taxon-name-part-type="species" reg="difficilis">difficilis</tp:taxon-name-part></tp:taxon-name></italic>. These species show wide overlap in their morphology. <italic><tp:taxon-name><tp:taxon-name-part taxon-name-part-type="genus" reg="Verrucaria">Verrucaria</tp:taxon-name-part> <tp:taxon-name-part taxon-name-part-type="species" reg="subdevergens">subdevergens</tp:taxon-name-part></tp:taxon-name></italic> more often has pale brownish thallus and slightly longer periphysoids. <italic><tp:taxon-name><tp:taxon-name-part taxon-name-part-type="genus" reg="Verrucaria">Verrucaria</tp:taxon-name-part> <tp:taxon-name-part taxon-name-part-type="species" reg="difficilis">difficilis</tp:taxon-name-part></tp:taxon-name></italic> has, on average, less-developed thallus and the perithecia and the spores slightly smaller.</p></tp:treatment-sec><tp:treatment-sec><!--Section generated to contain objects referenced in tp:taxon-treatment.--><fig id="F3" position="float" orientation="portrait"><object-id xmlns:xlink="http://www.w3.org/1999/xlink" content-type="doi" xlink:type="simple">10.3897/mycokeys.72.56223.figure2</object-id><object-id xmlns:xlink="http://www.w3.org/1999/xlink" content-type="arpha" xlink:type="simple">BE884470-856D-51B1-8812-F3CC123168FC</object-id><label>Figure 2.</label><caption><p>Habitus of the new <italic><tp:taxon-name><tp:taxon-name-part taxon-name-part-type="genus" reg="Verrucaria">Verrucaria</tp:taxon-name-part></tp:taxon-name></italic> species <bold>A</bold><italic><tp:taxon-name><tp:taxon-name-part taxon-name-part-type="genus" reg="Verrucaria">V.</tp:taxon-name-part> <tp:taxon-name-part taxon-name-part-type="species" reg="bifurcata">bifurcata</tp:taxon-name-part></tp:taxon-name></italic> (holotype) <bold>B</bold><italic><tp:taxon-name><tp:taxon-name-part taxon-name-part-type="genus" reg="Verrucaria">V.</tp:taxon-name-part> <tp:taxon-name-part taxon-name-part-type="species" reg="cavernarum">cavernarum</tp:taxon-name-part></tp:taxon-name></italic> (holotype) <bold>C</bold><italic><tp:taxon-name><tp:taxon-name-part taxon-name-part-type="genus" reg="Verrucaria">V.</tp:taxon-name-part> <tp:taxon-name-part taxon-name-part-type="species" reg="difficilis">difficilis</tp:taxon-name-part></tp:taxon-name></italic> (holotype) <bold>D</bold><italic><tp:taxon-name><tp:taxon-name-part taxon-name-part-type="genus" reg="Verrucaria">V.</tp:taxon-name-part> <tp:taxon-name-part taxon-name-part-type="species" reg="fuscozonata">fuscozonata</tp:taxon-name-part></tp:taxon-name></italic> (holotype) <bold>E</bold><italic><tp:taxon-name><tp:taxon-name-part taxon-name-part-type="genus" reg="Verrucaria">V.</tp:taxon-name-part> <tp:taxon-name-part taxon-name-part-type="species" reg="kuusamoensis">kuusamoensis</tp:taxon-name-part></tp:taxon-name></italic> (holotype) <bold>F</bold><italic><tp:taxon-name><tp:taxon-name-part taxon-name-part-type="genus" reg="Verrucaria">V.</tp:taxon-name-part> <tp:taxon-name-part taxon-name-part-type="species" reg="subdevergens">subdevergens</tp:taxon-name-part></tp:taxon-name></italic> (holotype) <bold>G</bold><italic><tp:taxon-name><tp:taxon-name-part taxon-name-part-type="genus" reg="Verrucaria">V.</tp:taxon-name-part> <tp:taxon-name-part taxon-name-part-type="species" reg="vacillans">vacillans</tp:taxon-name-part></tp:taxon-name></italic> (holotype). Scale bars: 1 mm (<bold>A–D</bold>), 0.5 mm (<bold>E–G</bold>).</p></caption><graphic xmlns:xlink="http://www.w3.org/1999/xlink" xlink:href="mycokeys-72-043-g003.jpg" position="float" orientation="portrait" xlink:type="simple" id="oo_448799.jpg"><uri content-type="original_file" xlink:type="simple">https://binary.pensoft.net/fig/448799</uri></graphic></fig></tp:treatment-sec><ref-list><ref id="B36"><mixed-citation xmlns:xlink="http://www.w3.org/1999/xlink" xlink:type="simple"><person-group><name name-style="western"><surname>Pykälä</surname><given-names>J</given-names></name></person-group> (<year>2010a</year>) <article-title>Notes on the lichen flora of Saana and Malla fells in northern Finland.</article-title><source>Memoranda Societatis pro Fauna et Flora Fennica</source><volume>86</volume>: <fpage>34</fpage>–<lpage>42</lpage>.</mixed-citation></ref></ref-list></tp:taxon-treatment>
