# Supplementary material for: Taxonomy of Verrucaria species characterised by large spores, perithecia leaving pits in the rock and a pale thin thallus in Finland
Source: MycoKeys. 2020 Sep 2;72:43–92. doi: 10.3897/mycokeys.72.56223 (PMC7481264; doi:10.3897/mycokeys.72.56223)
Supplement: XML Treatment for Verrucaria subdevergens [file mycokeys.72.56223-treatment9.xml]

<!DOCTYPE tp:taxon-treatment
  PUBLIC "-//TaxonX//DTD Taxonomic Treatment Publishing DTD v0 20100105//EN" "tax-treatment-NSO.dtd">
<tp:taxon-treatment xmlns:tp="http://www.plazi.org/taxpub"><tp:treatment-meta><kwd-group><label>Taxon classification</label><kwd><named-content xmlns:xlink="http://www.w3.org/1999/xlink" content-type="kingdom">Fungi</named-content></kwd><kwd><named-content xmlns:xlink="http://www.w3.org/1999/xlink" content-type="order">Verrucariales</named-content></kwd><kwd><named-content xmlns:xlink="http://www.w3.org/1999/xlink" content-type="family">Verrucariaceae</named-content></kwd></kwd-group><mixed-citation publication-type="journal"><person-group><name><surname>Pykälä</surname><given-names>Juha</given-names></name><name><surname>Kantelinen</surname><given-names>Annina</given-names></name><name><surname>Myllys</surname><given-names>Leena</given-names></name></person-group><article-title>Taxonomy of <italic><tp:taxon-name><tp:taxon-name-part taxon-name-part-type="genus" reg="Verrucaria">Verrucaria</tp:taxon-name-part></tp:taxon-name></italic> species characterised by large spores, perithecia leaving pits in the rock and a pale thin thallus in Finland</article-title><source>MycoKeys</source><day>02</day><month>9</month><year>2020</year><volume>72</volume><fpage>43</fpage><lpage>92</lpage><pub-id pub-id-type="doi">10.3897/mycokeys.72.56223</pub-id></mixed-citation></tp:treatment-meta><tp:nomenclature><tp:taxon-name><object-id xmlns:xlink="http://www.w3.org/1999/xlink" content-type="arpha" xlink:type="simple">3E7604DB-240A-58B1-AFCB-34D8FFF44FF3</object-id>
            <tp:taxon-name-part taxon-name-part-type="genus" reg="Verrucaria">Verrucaria</tp:taxon-name-part>
            <tp:taxon-name-part taxon-name-part-type="species" reg="subdevergens">subdevergens</tp:taxon-name-part>
            <object-id xmlns:xlink="http://www.w3.org/1999/xlink" content-type="mycobank" xlink:type="simple">835674</object-id>
          </tp:taxon-name><tp:taxon-authority>Pykälä &amp; Myllys</tp:taxon-authority><tp:taxon-status xmlns:xlink="http://www.w3.org/1999/xlink" xlink:type="simple">sp. nov.</tp:taxon-status><xref ref-type="fig" rid="F3">Fig. 2F</xref></tp:nomenclature><tp:treatment-sec sec-type="diagnosis" id="SECID0EMGDK"><title>Diagnosis.</title><p>Differing from <italic><tp:taxon-name><tp:taxon-name-part taxon-name-part-type="genus" reg="Verrucaria">V.</tp:taxon-name-part> <tp:taxon-name-part taxon-name-part-type="species" reg="devergens">devergens</tp:taxon-name-part></tp:taxon-name></italic> by longer involucrellum, morphologically difficult to separate from <italic><tp:taxon-name><tp:taxon-name-part taxon-name-part-type="genus" reg="Verrucaria">V.</tp:taxon-name-part> <tp:taxon-name-part taxon-name-part-type="species" reg="kuusamoensis">kuusamoensis</tp:taxon-name-part></tp:taxon-name></italic>, but the sequence divergence in ITS 5.4–6.0%.</p></tp:treatment-sec><tp:treatment-sec sec-type="Holotype" id="SECID0EIHDK"><title>Holotype.</title><p>Finland, Koillismaa, Kuusamo, Oulanka National Park, Taivalköngäs, shore of Oulankajoki river, dolomite rock outcrop, on gentle NE-slope, 165 m alt., <named-content xmlns:xlink="http://www.w3.org/1999/xlink" content-type="dwc:verbatimCoordinates" xlink:type="simple"><named-content content-type="geo-json" specific-use="{&#34;type&#34;:&#34;Point&#34;,&#34;coordinates&#34;:[29.183333,66.400000]}" id="NCID0ERHDK" xlink:type="simple">66°24'N, 29°11'E</named-content></named-content>, 25 Aug 2011, J. Pykälä 45109 (holotype: H9205097, GenBank accession number: <ext-link xmlns:xlink="http://www.w3.org/1999/xlink" ext-link-type="gen" xlink:href="MT229783" xlink:type="simple">MT229783</ext-link>).</p></tp:treatment-sec><tp:treatment-sec sec-type="description" id="SECID0E2HDK"><title>Description.</title><p>Prothallus absent. Thallus white, grey, ochraceous or pale greyish-brown, endolithic to thinly epilithic, continuous to irregularly rimose, in one specimen contiguous conspecific thalli separated by a dark line. Perithecia 0.21–0.42 mm, 1/2–3/4-immersed, leaving shallow to deep pits in the rock, often surrounded by a thallus collar, in one specimen, thalline covered except apex, thalline cover 8–20 mm thick; 80–120 perithecia/cm<sup>2</sup>. Ostiole inconspicuous, tiny, pale to dark, plane or depressed, ca. 20–40 mm wide. Involucrellum covering half of the exciple or to the exciple base, in few perithecia may envelope the exciple, 30–80 mm thick, in one specimen, often apically thickened to 50–70 mm thick, appressed to the exciple. Exciple 0.21–0.34 mm in diam., wall blackish-brown, ca. 15–25 mm thick. Periphysoids ca. 25–50 × 1.5–2 mm. Asci 82–94 × 27–33 mm, 8-spored. Ascospores 0-septate, (23.0–)25.4–28.2–31.0(–34.9) × (11.2–)12.0–13.0–13.9(–15.2) mm (n = 83), perispore 1–1.5 mm thick.</p></tp:treatment-sec><tp:treatment-sec sec-type="habitat" id="SECID0EDIDK"><title>Habitat and distribution.</title><p>All three finds are from the Oulanka area in NE Finland where the species grows on dolomite rock outcrops and on a dolomite boulder.</p></tp:treatment-sec><tp:treatment-sec sec-type="etymology" id="SECID0EIIDK"><title>Etymology.</title><p>The species is close to <italic><tp:taxon-name><tp:taxon-name-part taxon-name-part-type="genus" reg="Verrucaria">V.</tp:taxon-name-part> <tp:taxon-name-part taxon-name-part-type="species" reg="devergens">devergens</tp:taxon-name-part></tp:taxon-name></italic>.</p></tp:treatment-sec><tp:treatment-sec sec-type="material" id="SECID0EZIDK"><title>Other specimens examined.</title><p>Finland. Koillismaa, Kuusamo, Oulanka National Park, Kiutaköngäs 400 m N, <italic><tp:taxon-name><tp:taxon-name-part taxon-name-part-type="genus" reg="Pinus">Pinus</tp:taxon-name-part> <tp:taxon-name-part taxon-name-part-type="species" reg="sylvestris">sylvestris</tp:taxon-name-part></tp:taxon-name></italic>-herb-rich forest, small dolomite rock outcrop, on small S-facing wall, 165 m alt., <named-content xmlns:xlink="http://www.w3.org/1999/xlink" content-type="dwc:verbatimCoordinates" xlink:type="simple"><named-content content-type="geo-json" specific-use="{&#34;type&#34;:&#34;Point&#34;,&#34;coordinates&#34;:[29.316667,66.366667]}" id="NCID0ENJDK" xlink:type="simple">66°22'N, 29°19'E</named-content></named-content>, 3 Aug 2010, J. Pykälä 39128 (H); Kuusamo, Oulanka National Park, Taivalköngäs, shore of Oulankajoki river, <italic><tp:taxon-name><tp:taxon-name-part taxon-name-part-type="genus" reg="Picea">Picea</tp:taxon-name-part> <tp:taxon-name-part taxon-name-part-type="species" reg="abies">abies</tp:taxon-name-part></tp:taxon-name></italic>-dominated herb-rich forest, dolomite rock outcrop, NE-slope, on dolomite boulder, 174 m alt., <named-content xmlns:xlink="http://www.w3.org/1999/xlink" content-type="dwc:verbatimCoordinates" xlink:type="simple"><named-content content-type="geo-json" specific-use="{&#34;type&#34;:&#34;Point&#34;,&#34;coordinates&#34;:[29.183333,66.400000]}" id="NCID0EAKDK" xlink:type="simple">66°24'N, 29°11'E</named-content></named-content>, 20 Aug 2011, J. Pykälä 44550 (H).</p></tp:treatment-sec><tp:treatment-sec sec-type="notes" id="SECID0EFKDK"><title>Notes.</title><p>This species is close to <italic><tp:taxon-name><tp:taxon-name-part taxon-name-part-type="genus" reg="Verrucaria">V.</tp:taxon-name-part> <tp:taxon-name-part taxon-name-part-type="species" reg="devergens">devergens</tp:taxon-name-part></tp:taxon-name></italic> and <italic><tp:taxon-name><tp:taxon-name-part taxon-name-part-type="genus" reg="Verrucaria">V.</tp:taxon-name-part> <tp:taxon-name-part taxon-name-part-type="species" reg="karelica">karelica</tp:taxon-name-part></tp:taxon-name></italic>, based on the ITS phylogeny. It differs from these species in a longer involucrellum mainly exceeding half of the exciple. Morphologically, <italic><tp:taxon-name><tp:taxon-name-part taxon-name-part-type="genus" reg="Verrucaria">V.</tp:taxon-name-part> <tp:taxon-name-part taxon-name-part-type="species" reg="subdevergens">subdevergens</tp:taxon-name-part></tp:taxon-name></italic> is most difficult to separate from <italic><tp:taxon-name><tp:taxon-name-part taxon-name-part-type="genus" reg="Verrucaria">V.</tp:taxon-name-part> <tp:taxon-name-part taxon-name-part-type="species" reg="kuusamoensis">kuusamoensis</tp:taxon-name-part></tp:taxon-name></italic>, which tends to have shorter periphysoids and the thallus is more often white.</p></tp:treatment-sec><tp:treatment-sec><!--Section generated to contain objects referenced in tp:taxon-treatment.--><fig id="F3" position="float" orientation="portrait"><object-id xmlns:xlink="http://www.w3.org/1999/xlink" content-type="doi" xlink:type="simple">10.3897/mycokeys.72.56223.figure2</object-id><object-id xmlns:xlink="http://www.w3.org/1999/xlink" content-type="arpha" xlink:type="simple">BE884470-856D-51B1-8812-F3CC123168FC</object-id><label>Figure 2.</label><caption><p>Habitus of the new <italic><tp:taxon-name><tp:taxon-name-part taxon-name-part-type="genus" reg="Verrucaria">Verrucaria</tp:taxon-name-part></tp:taxon-name></italic> species <bold>A</bold><italic><tp:taxon-name><tp:taxon-name-part taxon-name-part-type="genus" reg="Verrucaria">V.</tp:taxon-name-part> <tp:taxon-name-part taxon-name-part-type="species" reg="bifurcata">bifurcata</tp:taxon-name-part></tp:taxon-name></italic> (holotype) <bold>B</bold><italic><tp:taxon-name><tp:taxon-name-part taxon-name-part-type="genus" reg="Verrucaria">V.</tp:taxon-name-part> <tp:taxon-name-part taxon-name-part-type="species" reg="cavernarum">cavernarum</tp:taxon-name-part></tp:taxon-name></italic> (holotype) <bold>C</bold><italic><tp:taxon-name><tp:taxon-name-part taxon-name-part-type="genus" reg="Verrucaria">V.</tp:taxon-name-part> <tp:taxon-name-part taxon-name-part-type="species" reg="difficilis">difficilis</tp:taxon-name-part></tp:taxon-name></italic> (holotype) <bold>D</bold><italic><tp:taxon-name><tp:taxon-name-part taxon-name-part-type="genus" reg="Verrucaria">V.</tp:taxon-name-part> <tp:taxon-name-part taxon-name-part-type="species" reg="fuscozonata">fuscozonata</tp:taxon-name-part></tp:taxon-name></italic> (holotype) <bold>E</bold><italic><tp:taxon-name><tp:taxon-name-part taxon-name-part-type="genus" reg="Verrucaria">V.</tp:taxon-name-part> <tp:taxon-name-part taxon-name-part-type="species" reg="kuusamoensis">kuusamoensis</tp:taxon-name-part></tp:taxon-name></italic> (holotype) <bold>F</bold><italic><tp:taxon-name><tp:taxon-name-part taxon-name-part-type="genus" reg="Verrucaria">V.</tp:taxon-name-part> <tp:taxon-name-part taxon-name-part-type="species" reg="subdevergens">subdevergens</tp:taxon-name-part></tp:taxon-name></italic> (holotype) <bold>G</bold><italic><tp:taxon-name><tp:taxon-name-part taxon-name-part-type="genus" reg="Verrucaria">V.</tp:taxon-name-part> <tp:taxon-name-part taxon-name-part-type="species" reg="vacillans">vacillans</tp:taxon-name-part></tp:taxon-name></italic> (holotype). Scale bars: 1 mm (<bold>A–D</bold>), 0.5 mm (<bold>E–G</bold>).</p></caption><graphic xmlns:xlink="http://www.w3.org/1999/xlink" xlink:href="mycokeys-72-043-g003.jpg" position="float" orientation="portrait" xlink:type="simple" id="oo_448799.jpg"><uri content-type="original_file" xlink:type="simple">https://binary.pensoft.net/fig/448799</uri></graphic></fig></tp:treatment-sec></tp:taxon-treatment>
