# Supplementary material for: Taxonomy of Verrucaria species characterised by large spores, perithecia leaving pits in the rock and a pale thin thallus in Finland
Source: MycoKeys. 2020 Sep 2;72:43–92. doi: 10.3897/mycokeys.72.56223 (PMC7481264; doi:10.3897/mycokeys.72.56223)
Supplement: XML Treatment for Verrucaria subjunctiva [file mycokeys.72.56223-treatment10.xml]

<!DOCTYPE tp:taxon-treatment
  PUBLIC "-//TaxonX//DTD Taxonomic Treatment Publishing DTD v0 20100105//EN" "tax-treatment-NSO.dtd">
<tp:taxon-treatment xmlns:tp="http://www.plazi.org/taxpub"><tp:treatment-meta><kwd-group><label>Taxon classification</label><kwd><named-content xmlns:xlink="http://www.w3.org/1999/xlink" content-type="kingdom">Fungi</named-content></kwd><kwd><named-content xmlns:xlink="http://www.w3.org/1999/xlink" content-type="order">Verrucariales</named-content></kwd><kwd><named-content xmlns:xlink="http://www.w3.org/1999/xlink" content-type="family">Verrucariaceae</named-content></kwd></kwd-group><mixed-citation publication-type="journal"><person-group><name><surname>Pykälä</surname><given-names>Juha</given-names></name><name><surname>Kantelinen</surname><given-names>Annina</given-names></name><name><surname>Myllys</surname><given-names>Leena</given-names></name></person-group><article-title>Taxonomy of <italic><tp:taxon-name><tp:taxon-name-part taxon-name-part-type="genus" reg="Verrucaria">Verrucaria</tp:taxon-name-part></tp:taxon-name></italic> species characterised by large spores, perithecia leaving pits in the rock and a pale thin thallus in Finland</article-title><source>MycoKeys</source><day>02</day><month>9</month><year>2020</year><volume>72</volume><fpage>43</fpage><lpage>92</lpage><pub-id pub-id-type="doi">10.3897/mycokeys.72.56223</pub-id></mixed-citation></tp:treatment-meta><tp:nomenclature><tp:taxon-name><object-id xmlns:xlink="http://www.w3.org/1999/xlink" content-type="arpha" xlink:type="simple">14EE11C9-D797-5D61-A968-4CBEE29E1323</object-id>
            <tp:taxon-name-part taxon-name-part-type="genus" reg="Verrucaria">Verrucaria</tp:taxon-name-part>
            <tp:taxon-name-part taxon-name-part-type="species" reg="subjunctiva">subjunctiva</tp:taxon-name-part>
            <object-id xmlns:xlink="http://www.w3.org/1999/xlink" content-type="mycobank" xlink:type="simple">392473</object-id>
          </tp:taxon-name><tp:taxon-authority>Nyl., Flora 67: 218, 1884</tp:taxon-authority><tp:nomenclature-citation-list><tp:nomenclature-citation><tp:taxon-name><tp:taxon-name-part taxon-name-part-type="genus" reg="Verrucaria"/> <tp:taxon-name-part taxon-name-part-type="species" reg="lacerata"/></tp:taxon-name><comment>= ?<tp:taxon-name><tp:taxon-name-part taxon-name-part-type="genus" reg="Verrucaria">Verrucaria</tp:taxon-name-part> <tp:taxon-name-part taxon-name-part-type="species" reg="lacerata">lacerata</tp:taxon-name-part></tp:taxon-name> Servít, Stud. Bot. Čech. 11: 115, 1950. Type. Slovakia, Tatry Bielské, rup, calc. pr. Tatranská kotlina, 800 m alt., 1925 Suza (PRM-859169!, syntype) </comment></tp:nomenclature-citation></tp:nomenclature-citation-list></tp:nomenclature><tp:treatment-sec sec-type="material" id="SECID0EMNDK"><title>Type.</title><p>[Russia,] Sibiria Septentrionalis: Si nus Konyam ad fretum Bering, 64°50' lat. bor., 173° long. occid. (Greenw.) 28–30.7.1879 E. Almquist (S-L46!, lectotype, designated here); Fretum Behring, Kongar Bay, E. Almquist (H-NYL 3512!, isolectotype).</p></tp:treatment-sec><tp:treatment-sec sec-type="description" id="SECID0ERNDK"><title>Description.</title><p>Prothallus absent. Thallus white or grey, rarely pale ochraceous, endolithic or thinly epilithic, continuous or rimose, up to 0.1 mm thick, algal cells 5–8 mm. Perithecia (0.16–)0.23–0.45 mm in diam., (1/4–)1/2–3/4(–1)-immersed, not leaving pits or usually leaving shallow or deep pits in the rock, sometimes covered by a thin thalline layer except for the apex, often surrounded by a thalline collar; ca. (10–)30–100(–120) perithecia/cm<sup>2</sup>. Ostiole tiny, pale or dark, plane or depressed, ca. 20–40(–50) mm wide, ostiolar depression rarely wide, up to 130 mm wide. Involucrellum exceeding half of the exciple or reaching the exciple base level, rarely enveloping the exciple, (40–)50–100 mm thick, appressed to the exciple or slightly to moderately diverging from the exciple. Exciple 0.20–0.36 mm in diam., wall dark brown or black, ca. 22–45 mm thick. Periphysoids ca. 30–60 × (1–)1.5–2.5 mm, branching. Asci 84–109 × 32–40 mm, 8-spored. Ascospores 0-septate, rarely very few spores 1-septate, (23.4–)27.0–30.4–33.8(–40.1) × (11.7–)12.6–13.8–15.0(–17.4) mm (n = 242), perispore 1–2 mm thick.</p></tp:treatment-sec><tp:treatment-sec sec-type="habitat" id="SECID0EZNDK"><title>Habitat and distribution.</title><p>The species occurs on calcareous rocks in both sun-exposed and shady sites. Most sequenced specimens are from the biogeographical province of Koillismaa. Three sequenced specimens (two localities) originate from eastern Finland (biogeographical Province of Pohjois-Karjala) and three (two localities) from southern Finland (biogeographical Province of Varsinais-Suomi). In southern Finland, the species seems to be very rare. <italic><tp:taxon-name><tp:taxon-name-part taxon-name-part-type="genus" reg="Verrucaria">Verrucaria</tp:taxon-name-part> <tp:taxon-name-part taxon-name-part-type="species" reg="subjunctiva">subjunctiva</tp:taxon-name-part></tp:taxon-name></italic> has not been collected in Finland from lime quarries.</p></tp:treatment-sec><tp:treatment-sec sec-type="material" id="SECID0EKODK"><title>Other specimens examined.</title><p>Finland. Varsinais-Suomi, Länsi-Turunmaa (Korppoo), Åfvensår, Kilamo, calcareous rock outcrop, on flat rock, scarce, 17 m. alt., <named-content xmlns:xlink="http://www.w3.org/1999/xlink" content-type="dwc:verbatimCoordinates" xlink:type="simple"><named-content content-type="geo-json" specific-use="{&#34;type&#34;:&#34;Point&#34;,&#34;coordinates&#34;:[21.533333,60.283333]}" id="NCID0ETODK" xlink:type="simple">60°17'N, 21°32'E</named-content></named-content>, 28 July 2009, J. Pykälä 35326 (H); Länsi-Turunmaa (Korppoo), Åfvensår, Kilamo, calcareous rock outcrop, on flat rock, on pebbles, 17 m alt., <named-content xmlns:xlink="http://www.w3.org/1999/xlink" content-type="dwc:verbatimCoordinates" xlink:type="simple"><named-content content-type="geo-json" specific-use="{&#34;type&#34;:&#34;Point&#34;,&#34;coordinates&#34;:[21.533333,60.283333]}" id="NCID0E2ODK" xlink:type="simple">60°17'N, 21°32'E</named-content></named-content>, 28 July 2009, J. Pykälä 35361 (H); Salo (Kisko), Haapaniemi, Plantmaannokka, calcareous rock outcrop on shore of Lake Määrjärvi, on calcareous boulder, 43 m alt., <named-content xmlns:xlink="http://www.w3.org/1999/xlink" content-type="dwc:verbatimCoordinates" xlink:type="simple"><named-content content-type="geo-json" specific-use="{&#34;type&#34;:&#34;Point&#34;,&#34;coordinates&#34;:[23.516667,60.200000]}" id="NCID0EDPDK" xlink:type="simple">60°12'N, 23°31'E</named-content></named-content>, 4 June 2010, J. Pykälä 37746 (H); Koillismaa, Kuusamo, Oulanka National Park, Pikkukönkäänkuru, dolomite rock outcrop, on SW-facing wall, 173 m alt., <named-content xmlns:xlink="http://www.w3.org/1999/xlink" content-type="dwc:verbatimCoordinates" xlink:type="simple"><named-content content-type="geo-json" specific-use="{&#34;type&#34;:&#34;Point&#34;,&#34;coordinates&#34;:[29.316667,66.350000]}" id="NCID0ELPDK" xlink:type="simple">66°21'N, 29°19'E</named-content></named-content>, 8 Aug 2009, J. Pykälä 35930 (H); Kuusamo, Oulanka National Park, Kiutaköngäs, N-shore of river Oulankajoki, dolomite rock outcrop, on SE-slope, 150 m alt., <named-content xmlns:xlink="http://www.w3.org/1999/xlink" content-type="dwc:verbatimCoordinates" xlink:type="simple"><named-content content-type="geo-json" specific-use="{&#34;type&#34;:&#34;Point&#34;,&#34;coordinates&#34;:[29.333333,66.366667]}" id="NCID0ETPDK" xlink:type="simple">66°22'N, 29°20'E</named-content></named-content>, 12 Aug 2009, J. Pykälä 36308 (H); Salla, Oulanka National Park, 400 m N of Savilampi, shore of river Savinajoki, cliff, dolomite rock outcrop, on NW-facing wall, 177 m alt., <named-content xmlns:xlink="http://www.w3.org/1999/xlink" content-type="dwc:verbatimCoordinates" xlink:type="simple"><named-content content-type="geo-json" specific-use="{&#34;type&#34;:&#34;Point&#34;,&#34;coordinates&#34;:[29.166667,66.416667]}" id="NCID0E2PDK" xlink:type="simple">66°25'N, 29°10'E</named-content></named-content>, 13 Aug 2009, J. Pykälä 36371 (H); Kuusamo, Juuma, Lammasvuoma, gorge, calciferous (dolomite) schistose rock outcrop, on NE-facing wall, 225 m alt., <named-content xmlns:xlink="http://www.w3.org/1999/xlink" content-type="dwc:verbatimCoordinates" xlink:type="simple"><named-content content-type="geo-json" specific-use="{&#34;type&#34;:&#34;Point&#34;,&#34;coordinates&#34;:[29.433333,66.266667]}" id="NCID0EDQDK" xlink:type="simple">66°16'N, 29°26'E</named-content></named-content>, 8 Aug 2010, J. Pykälä 39475 (H), 39478 (H), 39491 (H); Salla, Oulanka National Park, Savilamminniemi, shore of lake Savilampi, cliff, dolomite rock outcrop, on E-facing wall, scarce, 185 m alt., <named-content xmlns:xlink="http://www.w3.org/1999/xlink" content-type="dwc:verbatimCoordinates" xlink:type="simple"><named-content content-type="geo-json" specific-use="{&#34;type&#34;:&#34;Point&#34;,&#34;coordinates&#34;:[29.166667,66.416667]}" id="NCID0ELQDK" xlink:type="simple">66°25'N, 29°10'E</named-content></named-content>, 12 Aug 2010, J. Pykälä 39803 (H); Kuusamo, Oulanka National Park, Kiutaköngäs, by the rapids, shore of Oulankajoki river, calciferous (dolomite) schistose rock outcrop, N-slope, on boulder, 152 m alt., <named-content xmlns:xlink="http://www.w3.org/1999/xlink" content-type="dwc:verbatimCoordinates" xlink:type="simple"><named-content content-type="geo-json" specific-use="{&#34;type&#34;:&#34;Point&#34;,&#34;coordinates&#34;:[29.333333,66.366667]}" id="NCID0ETQDK" xlink:type="simple">66°22'N, 29°20'E</named-content></named-content>, 18 Aug 2010, J. Pykälä 40284 (H); Kuusamo, Juuma, Oulanka National Park, Hautaniitynvuoma, gorge, dolomite rock outcrop, on high NE-facing wall, very scarce, 190 m alt., <named-content xmlns:xlink="http://www.w3.org/1999/xlink" content-type="dwc:verbatimCoordinates" xlink:type="simple"><named-content content-type="geo-json" specific-use="{&#34;type&#34;:&#34;Point&#34;,&#34;coordinates&#34;:[29.433333,66.250000]}" id="NCID0E2QDK" xlink:type="simple">66°15'N, 29°26'E</named-content></named-content>, 21 Aug 2011, J. Pykälä 44671 (H); Kuusamo, Juuma, Oulanka National Park, Hautaniitynvuoma, gorge, stony NW-slope with sparse stunted birches, close to bottom, on dolomite boulder, 181 m alt., <named-content xmlns:xlink="http://www.w3.org/1999/xlink" content-type="dwc:verbatimCoordinates" xlink:type="simple"><named-content content-type="geo-json" specific-use="{&#34;type&#34;:&#34;Point&#34;,&#34;coordinates&#34;:[29.433333,66.250000]}" id="NCID0EDRDK" xlink:type="simple">66°15'N, 29°26'E</named-content></named-content>, 21 Aug 2011, J. Pykälä 44734 (H); Salla, Oulanka National Park, Savilampi 1.2 km NE, steep E-slope, open area in forest, on small dolomite rock, 190 m alt., <named-content xmlns:xlink="http://www.w3.org/1999/xlink" content-type="dwc:verbatimCoordinates" xlink:type="simple"><named-content content-type="geo-json" specific-use="{&#34;type&#34;:&#34;Point&#34;,&#34;coordinates&#34;:[29.183333,66.433333]}" id="NCID0ELRDK" xlink:type="simple">66°26'N, 29°11'E</named-content></named-content>, 23 Aug 2011, J. Pykälä 44881 (H); Pohjois-Karjala, Juuka, Polvela, Valkealampi, close by E-shore, <italic><tp:taxon-name><tp:taxon-name-part taxon-name-part-type="genus" reg="Pinus">Pinus</tp:taxon-name-part> <tp:taxon-name-part taxon-name-part-type="species" reg="sylvestris">sylvestris</tp:taxon-name-part></tp:taxon-name></italic>-dominated forest, calcareous rock outcrop, on W-slope, 176 m alt., <named-content xmlns:xlink="http://www.w3.org/1999/xlink" content-type="dwc:verbatimCoordinates" xlink:type="simple"><named-content content-type="geo-json" specific-use="{&#34;type&#34;:&#34;Point&#34;,&#34;coordinates&#34;:[29.116667,63.166667]}" id="NCID0E5RDK" xlink:type="simple">63°10'N, 29°07'E</named-content></named-content>, 11 July 2011, J. Pykälä 42392 (H), 42419 (H); Juuka, Polvela, Valkealampi, close by E-shore, <italic><tp:taxon-name><tp:taxon-name-part taxon-name-part-type="genus" reg="Pinus">Pinus</tp:taxon-name-part> <tp:taxon-name-part taxon-name-part-type="species" reg="sylvestris">sylvestris</tp:taxon-name-part></tp:taxon-name></italic>-dominated forest, calcareous rock outcrop, W-slope, directly on rock, rather scarce, 175 m alt., <named-content xmlns:xlink="http://www.w3.org/1999/xlink" content-type="dwc:verbatimCoordinates" xlink:type="simple"><named-content content-type="geo-json" specific-use="{&#34;type&#34;:&#34;Point&#34;,&#34;coordinates&#34;:[29.116667,63.166667]}" id="NCID0ERSDK" xlink:type="simple">63°10'N, 29°07'E</named-content></named-content>, 11 July 2011, J. Pykälä 42406 (H); Juuka, Petrovaara, Riihilahti S, shore of lake Polvijärvi, calcareous rock outcrop, on W-facing wall, 171 m alt., <named-content xmlns:xlink="http://www.w3.org/1999/xlink" content-type="dwc:verbatimCoordinates" xlink:type="simple"><named-content content-type="geo-json" specific-use="{&#34;type&#34;:&#34;Point&#34;,&#34;coordinates&#34;:[28.966667,63.150000]}" id="NCID0EZSDK" xlink:type="simple">63°09'N, 28°58'E</named-content></named-content>, 13 July 2011, J. Pykälä 42510 (H).</p></tp:treatment-sec><tp:treatment-sec sec-type="notes" id="SECID0E5SDK"><title>Notes.</title><p>This species has usually been treated as <italic><tp:taxon-name><tp:taxon-name-part taxon-name-part-type="genus" reg="Verrucaria">V.</tp:taxon-name-part> <tp:taxon-name-part taxon-name-part-type="species" reg="papillosa">papillosa</tp:taxon-name-part></tp:taxon-name></italic> Ach. and was also reported from Finland as <italic><tp:taxon-name><tp:taxon-name-part taxon-name-part-type="genus" reg="Verrucaria">V.</tp:taxon-name-part> <tp:taxon-name-part taxon-name-part-type="species" reg="papillosa">papillosa</tp:taxon-name-part></tp:taxon-name></italic> (<xref ref-type="bibr" rid="B36">Pykälä 2010a</xref>). However, <xref ref-type="bibr" rid="B29">Orange (2004b)</xref> showed that the type specimen of <italic><tp:taxon-name><tp:taxon-name-part taxon-name-part-type="genus" reg="Verrucaria">V.</tp:taxon-name-part> <tp:taxon-name-part taxon-name-part-type="species" reg="papillosa">papillosa</tp:taxon-name-part></tp:taxon-name></italic> belongs to <italic><tp:taxon-name><tp:taxon-name-part taxon-name-part-type="genus" reg="Verrucaria">V.</tp:taxon-name-part> <tp:taxon-name-part taxon-name-part-type="species" reg="viridula">viridula</tp:taxon-name-part></tp:taxon-name></italic> (Schrad.) Ach. The type specimen of <italic><tp:taxon-name><tp:taxon-name-part taxon-name-part-type="genus" reg="Verrucaria">V.</tp:taxon-name-part> <tp:taxon-name-part taxon-name-part-type="species" reg="lacerata">lacerata</tp:taxon-name-part></tp:taxon-name></italic> is small, but it fits rather well with the Finnish material. However, ITS sequences from Central Europe are needed to confirm the identity of <italic><tp:taxon-name><tp:taxon-name-part taxon-name-part-type="genus" reg="Verrucaria">V.</tp:taxon-name-part> <tp:taxon-name-part taxon-name-part-type="species" reg="lacerata">lacerata</tp:taxon-name-part></tp:taxon-name></italic>. According to <xref ref-type="bibr" rid="B7">Breuss (2008b)</xref>, the exciple size in <italic><tp:taxon-name><tp:taxon-name-part taxon-name-part-type="genus" reg="Verrucaria">V.</tp:taxon-name-part> <tp:taxon-name-part taxon-name-part-type="species" reg="lacerata">lacerata</tp:taxon-name-part></tp:taxon-name></italic> is 0.4–0.6 mm, i.e. exceeding the size of <italic><tp:taxon-name><tp:taxon-name-part taxon-name-part-type="genus" reg="Verrucaria">V.</tp:taxon-name-part> <tp:taxon-name-part taxon-name-part-type="species" reg="subjunctiva">subjunctiva</tp:taxon-name-part></tp:taxon-name></italic>. The ITS phylogeny does not separate <italic><tp:taxon-name><tp:taxon-name-part taxon-name-part-type="genus" reg="Verrucaria">V.</tp:taxon-name-part> <tp:taxon-name-part taxon-name-part-type="species" reg="subjunctiva">subjunctiva</tp:taxon-name-part></tp:taxon-name></italic> from <italic><tp:taxon-name><tp:taxon-name-part taxon-name-part-type="genus" reg="Verrucaria">V.</tp:taxon-name-part> <tp:taxon-name-part taxon-name-part-type="species" reg="foveolata">foveolata</tp:taxon-name-part></tp:taxon-name></italic>. These two taxa are here kept separated pending further study (see <italic><tp:taxon-name><tp:taxon-name-part taxon-name-part-type="genus" reg="Verrucaria">V.</tp:taxon-name-part> <tp:taxon-name-part taxon-name-part-type="species" reg="foveolata">foveolata</tp:taxon-name-part></tp:taxon-name></italic>). <italic><tp:taxon-name><tp:taxon-name-part taxon-name-part-type="genus" reg="Verrucaria">Verrucaria</tp:taxon-name-part> <tp:taxon-name-part taxon-name-part-type="species" reg="subjunctiva">subjunctiva</tp:taxon-name-part></tp:taxon-name></italic> and <italic><tp:taxon-name><tp:taxon-name-part taxon-name-part-type="genus" reg="Verrucaria">V.</tp:taxon-name-part> <tp:taxon-name-part taxon-name-part-type="species" reg="foveolata">foveolata</tp:taxon-name-part></tp:taxon-name></italic> have larger spores than the other studied species. However, there is much overlap in the spore size of <italic><tp:taxon-name><tp:taxon-name-part taxon-name-part-type="genus" reg="Verrucaria">V.</tp:taxon-name-part> <tp:taxon-name-part taxon-name-part-type="species" reg="devergens">devergens</tp:taxon-name-part></tp:taxon-name></italic> and <italic><tp:taxon-name><tp:taxon-name-part taxon-name-part-type="genus" reg="Verrucaria">V.</tp:taxon-name-part> <tp:taxon-name-part taxon-name-part-type="species" reg="kuusamoensis">kuusamoensis</tp:taxon-name-part></tp:taxon-name></italic> and specimens with suboptimally-developed spores are easily misidentified. <italic><tp:taxon-name><tp:taxon-name-part taxon-name-part-type="genus" reg="Verrucaria">Verrucaria</tp:taxon-name-part> <tp:taxon-name-part taxon-name-part-type="species" reg="subjunctiva">subjunctiva</tp:taxon-name-part></tp:taxon-name></italic> has larger perithecia and longer periphysoids than <italic><tp:taxon-name><tp:taxon-name-part taxon-name-part-type="genus" reg="Verrucaria">V.</tp:taxon-name-part> <tp:taxon-name-part taxon-name-part-type="species" reg="kuusamoensis">kuusamoensis</tp:taxon-name-part></tp:taxon-name></italic>.</p></tp:treatment-sec><ref-list><ref id="B36"><mixed-citation xmlns:xlink="http://www.w3.org/1999/xlink" xlink:type="simple"><person-group><name name-style="western"><surname>Pykälä</surname><given-names>J</given-names></name></person-group> (<year>2010a</year>) <article-title>Notes on the lichen flora of Saana and Malla fells in northern Finland.</article-title><source>Memoranda Societatis pro Fauna et Flora Fennica</source><volume>86</volume>: <fpage>34</fpage>–<lpage>42</lpage>.</mixed-citation></ref><ref id="B29"><mixed-citation xmlns:xlink="http://www.w3.org/1999/xlink" xlink:type="simple"><person-group><name name-style="western"><surname>Orange</surname><given-names>A</given-names></name></person-group> (<year>2004b</year>) <article-title><italic><tp:taxon-name><tp:taxon-name-part taxon-name-part-type="genus">Verrucaria</tp:taxon-name-part> <tp:taxon-name-part taxon-name-part-type="species">papillosa</tp:taxon-name-part></tp:taxon-name></italic> is a synonym of <italic><tp:taxon-name><tp:taxon-name-part taxon-name-part-type="genus">Verrucaria</tp:taxon-name-part> <tp:taxon-name-part taxon-name-part-type="species">viridula</tp:taxon-name-part></tp:taxon-name></italic>.</article-title><source>Lichenologist</source><volume>36</volume>(<issue>6</issue>): <fpage>445</fpage>–<lpage>447</lpage>. <ext-link xlink:type="simple" ext-link-type="doi" xlink:href="10.1017/S0024282904014471">https://doi.org/10.1017/S0024282904014471</ext-link></mixed-citation></ref><ref id="B7"><mixed-citation xmlns:xlink="http://www.w3.org/1999/xlink" xlink:type="simple"><person-group><name name-style="western"><surname>Breuss</surname><given-names>O</given-names></name></person-group> (<year>2008b</year>) <article-title>Neue Funde pyrenocarper Flechten aus den julischen Alpen (Slowenien und Italien).</article-title><source>Herzogia</source><volume>21</volume>: <fpage>85</fpage>–<lpage>92</lpage>.</mixed-citation></ref></ref-list></tp:taxon-treatment>
