# Supplementary material for: Taxonomy of Verrucaria species characterised by large spores, perithecia leaving pits in the rock and a pale thin thallus in Finland
Source: MycoKeys. 2020 Sep 2;72:43–92. doi: 10.3897/mycokeys.72.56223 (PMC7481264; doi:10.3897/mycokeys.72.56223)
Supplement: XML Treatment for Verrucaria subtilis [file mycokeys.72.56223-treatment11.xml]

<!DOCTYPE tp:taxon-treatment
  PUBLIC "-//TaxonX//DTD Taxonomic Treatment Publishing DTD v0 20100105//EN" "tax-treatment-NSO.dtd">
<tp:taxon-treatment xmlns:tp="http://www.plazi.org/taxpub"><tp:treatment-meta><kwd-group><label>Taxon classification</label><kwd><named-content xmlns:xlink="http://www.w3.org/1999/xlink" content-type="kingdom">Fungi</named-content></kwd><kwd><named-content xmlns:xlink="http://www.w3.org/1999/xlink" content-type="order">Verrucariales</named-content></kwd><kwd><named-content xmlns:xlink="http://www.w3.org/1999/xlink" content-type="family">Verrucariaceae</named-content></kwd></kwd-group><mixed-citation publication-type="journal"><person-group><name><surname>Pykälä</surname><given-names>Juha</given-names></name><name><surname>Kantelinen</surname><given-names>Annina</given-names></name><name><surname>Myllys</surname><given-names>Leena</given-names></name></person-group><article-title>Taxonomy of <italic><tp:taxon-name><tp:taxon-name-part taxon-name-part-type="genus" reg="Verrucaria">Verrucaria</tp:taxon-name-part></tp:taxon-name></italic> species characterised by large spores, perithecia leaving pits in the rock and a pale thin thallus in Finland</article-title><source>MycoKeys</source><day>02</day><month>9</month><year>2020</year><volume>72</volume><fpage>43</fpage><lpage>92</lpage><pub-id pub-id-type="doi">10.3897/mycokeys.72.56223</pub-id></mixed-citation></tp:treatment-meta><tp:nomenclature><tp:taxon-name><object-id xmlns:xlink="http://www.w3.org/1999/xlink" content-type="arpha" xlink:type="simple">C34A4EAF-7217-5331-BEAA-764F5964C4A2</object-id>
            <tp:taxon-name-part taxon-name-part-type="genus" reg="Verrucaria">Verrucaria</tp:taxon-name-part>
            <tp:taxon-name-part taxon-name-part-type="species" reg="subtilis">subtilis</tp:taxon-name-part>
          </tp:taxon-name><tp:taxon-authority>Müll. Arg., Flora 57: 536, 1874</tp:taxon-authority><tp:nomenclature-citation-list><tp:nomenclature-citation><tp:taxon-name><tp:taxon-name-part taxon-name-part-type="genus" reg="Verrucaria"/> <tp:taxon-name-part taxon-name-part-type="species" reg="hypophaea"/></tp:taxon-name><comment>= <tp:taxon-name><tp:taxon-name-part taxon-name-part-type="genus" reg="Verrucaria">Verrucaria</tp:taxon-name-part> <tp:taxon-name-part taxon-name-part-type="species" reg="hypophaea">hypophaea</tp:taxon-name-part></tp:taxon-name> (J. Steiner &amp; Zahlbr.) Servít, Stud. Bot. Cechoslov. 11(3): 114, 1950 </comment></tp:nomenclature-citation><tp:nomenclature-citation><tp:taxon-name>
                <tp:taxon-name-part taxon-name-part-type="genus" reg="Verrucaria">Verrucaria</tp:taxon-name-part> <tp:taxon-name-part taxon-name-part-type="species" reg="rupestris">rupestris</tp:taxon-name-part> <tp:taxon-name-part taxon-name-part-type="infraspecific-rank">var.</tp:taxon-name-part> <tp:taxon-name-part taxon-name-part-type="variety" reg="hypophaea">hypophaea</tp:taxon-name-part></tp:taxon-name><comment>J. Steiner &amp; Zahlbr., Ann. K. K. naturh. Hofmus. Wien 22: 107, 1908.Basionym. Type. [Croatia] Hungaria; ad saxa <tp:taxon-name><tp:taxon-name-part taxon-name-part-type="genus" reg="Verrucaria"/><tp:taxon-name-part taxon-name-part-type="species" reg="dolomitica">dolomitica</tp:taxon-name-part></tp:taxon-name> prope pagum Pulac supra Fiume, ca. 250 m a.s.m, leg. J. Schuler, Kryptogamie exsiccatae 1521 (M-0164001!, PRM-789449!, syntypes).</comment></tp:nomenclature-citation><tp:nomenclature-citation><tp:taxon-name><tp:taxon-name-part taxon-name-part-type="genus" reg="Verrucaria"/> <tp:taxon-name-part taxon-name-part-type="species" reg="infidula"/></tp:taxon-name><comment>=?<tp:taxon-name><tp:taxon-name-part taxon-name-part-type="genus" reg="Verrucaria">Verrucaria</tp:taxon-name-part> <tp:taxon-name-part taxon-name-part-type="species" reg="infidula">infidula</tp:taxon-name-part></tp:taxon-name> Zschacke, Rabenh. Krypt.-Fl. 9(1)1: 135, 1933. Type. [Poland,] Eitner, Sammlung H. Zschacke 4708 (B-600194849!, syntype?) (see <xref ref-type="bibr" rid="B40">Pykälä 2016</xref>) </comment></tp:nomenclature-citation></tp:nomenclature-citation-list></tp:nomenclature><tp:treatment-sec sec-type="material" id="SECID0EK3DK"><title>Type.</title><p>[Switzerland] Bagnes-Thal, nördl. vom Hotel Monvoisin gegen den Plaine an Dolomitfelsen 16.9.1873 (G-00295028!, syntype); … Monvoisin &amp; Bonat Mepa in Bagnes-Thal 1874 (G-00260361!, syntype?).</p></tp:treatment-sec><tp:treatment-sec sec-type="description" id="SECID0EP3DK"><title>Description.</title><p>Prothallus absent. Thallus white, grey or pale brown, endolithic, or thinly epilithic, continuous to rimose, up to 0.1 mm thick. Perithecia 0.15–0.34(–0.44) mm in diam., (1/2–)3/4(–1)-immersed, leaving shallow to deep pits in the rock, few perithecia occasionally not leaving pits, sometimes covered by a thin thalline layer except for the ostiolar region; 40–160 perithecia/cm<sup>2</sup>. Ostiole inconspicuous, tiny, pale or dark, plane or depressed, in two specimens, several ostioles slightly projecting, ca. 20–40(–70) mm wide. Involucrellum apical or covering half of the exciple, rarely in few perithecia exceeding half of the exciple, 30–70(–80) mm thick, appressed to the exciple to clearly diverging from the exciple. Exciple 0.16–0.33 mm in diam., wall pale or pale brown (rather rare), usually dark brown or black, 18–30 mm thick. Periphysoids ca. 20–40(–50) × (1–)1.5–2.5(–3) mm, branching. Asci 58–84 × 22–28 mm, 8-spored. Ascospores 0-septate, (19.8–)22.9–25.2–27.4(–30.7) × (8.3–)9.6–10.5–11.4(–12.8) mm (n = 400), perispore 1 mm thick.</p></tp:treatment-sec><tp:treatment-sec sec-type="habitat" id="SECID0EX3DK"><title>Habitat and distribution.</title><p>The species grows on various calcareous rocks and in lime quarries. It occurs both in sun-exposed and shady habitats. It is amongst the most common species of <italic><tp:taxon-name><tp:taxon-name-part taxon-name-part-type="genus" reg="Verrucaria">Verrucaria</tp:taxon-name-part></tp:taxon-name></italic> on calcareous rocks of southern Finland. It may occur in the whole country, but the northernmost sequenced specimens are from the biogeographical province of Koillismaa. In Finland, <italic><tp:taxon-name><tp:taxon-name-part taxon-name-part-type="genus" reg="Verrucaria">V.</tp:taxon-name-part> <tp:taxon-name-part taxon-name-part-type="species" reg="subtilis">subtilis</tp:taxon-name-part></tp:taxon-name></italic> is the most common species of <italic><tp:taxon-name><tp:taxon-name-part taxon-name-part-type="genus" reg="Verrucaria">Verrucaria</tp:taxon-name-part></tp:taxon-name></italic> belonging to the <italic><tp:taxon-name><tp:taxon-name-part taxon-name-part-type="genus" reg="Thelidium">Thelidium</tp:taxon-name-part></tp:taxon-name></italic> group and having perithecia leaving pits in the rock.</p></tp:treatment-sec><tp:treatment-sec sec-type="material" id="SECID0E44DK"><title>Other specimens examined.</title><p>Finland. Varsinais-Suomi, Lohja, Paavola, N of Rautaniemi, stony SE-slope, young <italic><tp:taxon-name><tp:taxon-name-part taxon-name-part-type="genus" reg="Pinus">Pinus</tp:taxon-name-part> <tp:taxon-name-part taxon-name-part-type="species" reg="sylvestris">sylvestris</tp:taxon-name-part></tp:taxon-name></italic>-plantation, on calcareous stone, 50 m alt., <named-content xmlns:xlink="http://www.w3.org/1999/xlink" content-type="dwc:verbatimCoordinates" xlink:type="simple"><named-content content-type="geo-json" specific-use="{&#34;type&#34;:&#34;Point&#34;,&#34;coordinates&#34;:[23.900000,60.216667]}" id="NCID0ER5DK" xlink:type="simple">60°13'N, 23°54'E</named-content></named-content>, 21 May 2005, J. Pykälä 26865 (H); Pohja, Kuovila, 150 m NW of Valkjärvi, small rather flat calcareous rock outcrop, 50 m alt., <named-content xmlns:xlink="http://www.w3.org/1999/xlink" content-type="dwc:verbatimCoordinates" xlink:type="simple"><named-content content-type="geo-json" specific-use="{&#34;type&#34;:&#34;Point&#34;,&#34;coordinates&#34;:[23.383333,60.133333]}" id="NCID0EZ5DK" xlink:type="simple">60°08'N, 23°23'E</named-content></named-content>, 9 October 2006, J. Pykälä 29589 (H); Karkkila, Haavisto, 200 m N of Saaressuo, on calcareous rock outcrop, 132 m alt., <named-content xmlns:xlink="http://www.w3.org/1999/xlink" content-type="dwc:verbatimCoordinates" xlink:type="simple"><named-content content-type="geo-json" specific-use="{&#34;type&#34;:&#34;Point&#34;,&#34;coordinates&#34;:[24.366667,60.516667]}" id="NCID0EB6DK" xlink:type="simple">60°31'N, 24°22'E</named-content></named-content>, 24 May 2008, J. Pykälä 32606 (H); Suomusjärvi, Sallittu, Huuttavanmäki, S-slope, on calciferous boulder, 110 m alt., <named-content xmlns:xlink="http://www.w3.org/1999/xlink" content-type="dwc:verbatimCoordinates" xlink:type="simple"><named-content content-type="geo-json" specific-use="{&#34;type&#34;:&#34;Point&#34;,&#34;coordinates&#34;:[23.616667,60.300000]}" id="NCID0EJ6DK" xlink:type="simple">60°18'N, 23°37'E</named-content></named-content>, 28 June 2008, J. Pykälä 32749 (H); Salo (Kiikala), Saari, Kalkkimäki, abandoned lime quarry, on NW-facing wall, 105 m alt., <named-content xmlns:xlink="http://www.w3.org/1999/xlink" content-type="dwc:verbatimCoordinates" xlink:type="simple"><named-content content-type="geo-json" specific-use="{&#34;type&#34;:&#34;Point&#34;,&#34;coordinates&#34;:[23.666667,60.416667]}" id="NCID0ER6DK" xlink:type="simple">60°25'N, 23°40'E</named-content></named-content>, 4 July 2009, J. Pykälä 34601 (H); Salo (Kisko), Haapaniemi, Multsilta, calcareous rock outcrop, on shady N-facing wall, 65 m alt., <named-content xmlns:xlink="http://www.w3.org/1999/xlink" content-type="dwc:verbatimCoordinates" xlink:type="simple"><named-content content-type="geo-json" specific-use="{&#34;type&#34;:&#34;Point&#34;,&#34;coordinates&#34;:[23.483333,60.216667]}" id="NCID0EZ6DK" xlink:type="simple">60°13'N, 23°29'E</named-content></named-content>, 17 July 2009, J. Pykälä 35093 (H); Kemiönsaari (Västanfjärd), Billböle, Svinberget, calcareous rock outcrop, on W-slope, st pc, 25 m alt., <named-content xmlns:xlink="http://www.w3.org/1999/xlink" content-type="dwc:verbatimCoordinates" xlink:type="simple"><named-content content-type="geo-json" specific-use="{&#34;type&#34;:&#34;Point&#34;,&#34;coordinates&#34;:[22.716667,60.050000]}" id="NCID0EBAEK" xlink:type="simple">60°03'N, 22°43'E</named-content></named-content>, 4 Sept 2009, J. Pykälä 36819 (H); Länsi-Turunmaa (Parainen), Hyvilemp, Hyvilemp, abandoned lime quarry, on SW-facing wall, scarce, 15 m alt., <named-content xmlns:xlink="http://www.w3.org/1999/xlink" content-type="dwc:verbatimCoordinates" xlink:type="simple"><named-content content-type="geo-json" specific-use="{&#34;type&#34;:&#34;Point&#34;,&#34;coordinates&#34;:[22.200000,60.283333]}" id="NCID0EJAEK" xlink:type="simple">60°17'N, 22°12'E</named-content></named-content>, 14 Sept 2009, J. Pykälä 37102 (H); Karjalohja, Pyöli, E of Innoonlampi, rocky forest, on calcareous boulder, 46 m alt., <named-content xmlns:xlink="http://www.w3.org/1999/xlink" content-type="dwc:verbatimCoordinates" xlink:type="simple"><named-content content-type="geo-json" specific-use="{&#34;type&#34;:&#34;Point&#34;,&#34;coordinates&#34;:[23.816667,60.216667]}" id="NCID0ERAEK" xlink:type="simple">60°13'N, 23°49'E</named-content></named-content>, 28 Sept 2009, J. Pykälä 37329 (H), 37331 (H); Salo (Kisko), Haapaniemi, Sorronniemi, abandoned lime quarry, on SE-facing wall, scarce, 65 m alt., <named-content xmlns:xlink="http://www.w3.org/1999/xlink" content-type="dwc:verbatimCoordinates" xlink:type="simple"><named-content content-type="geo-json" specific-use="{&#34;type&#34;:&#34;Point&#34;,&#34;coordinates&#34;:[23.500000,60.216667]}" id="NCID0EZAEK" xlink:type="simple">60°13'N, 23°30'E</named-content></named-content>, 4 June 2010, J. Pykälä 37794 (H);</p><p>Salo (Kisko), Jyly, 200 m NE of Purslammi, calcareous rock outcrop, on NW-facing wall, 68 m alt., <named-content xmlns:xlink="http://www.w3.org/1999/xlink" content-type="dwc:verbatimCoordinates" xlink:type="simple"><named-content content-type="geo-json" specific-use="{&#34;type&#34;:&#34;Point&#34;,&#34;coordinates&#34;:[23.600000,60.233333]}" id="NCID0EDBEK" xlink:type="simple">60°14'N, 23°36'E</named-content></named-content>, 17 June 2010, J. Pykälä 38140 (H); Salo (Särkisalo), Kaukosalo, Pyölinmäki, abandoned lime quarry, quarry spoil heap, NW-slope, on calcareous pebbles, 15 m alt., <named-content xmlns:xlink="http://www.w3.org/1999/xlink" content-type="dwc:verbatimCoordinates" xlink:type="simple"><named-content content-type="geo-json" specific-use="{&#34;type&#34;:&#34;Point&#34;,&#34;coordinates&#34;:[22.966667,60.116667]}" id="NCID0ELBEK" xlink:type="simple">60°07'N, 22°58'E</named-content></named-content>, 17 June 2011, J. Pykälä 42225 (H); Koillismaa, Salla, Oulanka National Park, Pikkuköngäs, shore of river Oulankajoki, high cliff, dolomite rock outcrop, on SW-slope, 180 m alt., <named-content xmlns:xlink="http://www.w3.org/1999/xlink" content-type="dwc:verbatimCoordinates" xlink:type="simple"><named-content content-type="geo-json" specific-use="{&#34;type&#34;:&#34;Point&#34;,&#34;coordinates&#34;:[29.133333,66.416667]}" id="NCID0ETBEK" xlink:type="simple">66°25'N, 29°08'E</named-content></named-content>, 13 Aug 2010, J. Pykälä 39870 (H); Kuusamo, Liikasenvaara, Iso Sirkkalampi 200 m E, SW-slope, young <italic><tp:taxon-name><tp:taxon-name-part taxon-name-part-type="genus" reg="Larix">Larix</tp:taxon-name-part></tp:taxon-name></italic>-plantation, on dolomite boulder, rather scarce, 295 m alt., <named-content xmlns:xlink="http://www.w3.org/1999/xlink" content-type="dwc:verbatimCoordinates" xlink:type="simple"><named-content content-type="geo-json" specific-use="{&#34;type&#34;:&#34;Point&#34;,&#34;coordinates&#34;:[29.583333,66.350000]}" id="NCID0ECCEK" xlink:type="simple">66°21'N, 29°35'E</named-content></named-content>, 18 Aug 2010, J. Pykälä 40280 (H); Salla, Oulanka National Park, Savilampi 850 m N, shore of Savinajoki river, river shore, on dolomite boulder, on S-facing wall, 182 m alt., <named-content xmlns:xlink="http://www.w3.org/1999/xlink" content-type="dwc:verbatimCoordinates" xlink:type="simple"><named-content content-type="geo-json" specific-use="{&#34;type&#34;:&#34;Point&#34;,&#34;coordinates&#34;:[29.166667,66.433333]}" id="NCID0EKCEK" xlink:type="simple">66°26'N, 29°10'E</named-content></named-content>, 23 Aug 2011, J. Pykälä 44843 (H), 44844 (H); Keski-Pohjanmaa, Vimpeli, Vimpeli, Ryytimaa, lime quarry, quarry spoil heap, young deciduous forest, on calcareous boulders, rather scarce, 135 m alt., <named-content xmlns:xlink="http://www.w3.org/1999/xlink" content-type="dwc:verbatimCoordinates" xlink:type="simple"><named-content content-type="geo-json" specific-use="{&#34;type&#34;:&#34;Point&#34;,&#34;coordinates&#34;:[24.016667,63.150000]}" id="NCID0ESCEK" xlink:type="simple">63°09'N, 24°01'E</named-content></named-content>, 31 Aug 2010, J. Pykälä 40596 (H);</p><p>Vimpeli, Vimpeli, Ryytimaa, lime quarry, S-slope, on pebbles, 125 m alt., <named-content xmlns:xlink="http://www.w3.org/1999/xlink" content-type="dwc:verbatimCoordinates" xlink:type="simple"><named-content content-type="geo-json" specific-use="{&#34;type&#34;:&#34;Point&#34;,&#34;coordinates&#34;:[24.016667,63.150000]}" id="NCID0E3CEK" xlink:type="simple">63°09'N, 24°01'E</named-content></named-content>, 2 Sept 2010, J. Pykälä 40833 (H); Vimpeli, Möksy, Kotakangas, abandoned lime quarry, small quarry spoil heap, on pebbles, 122 m alt., <named-content xmlns:xlink="http://www.w3.org/1999/xlink" content-type="dwc:verbatimCoordinates" xlink:type="simple"><named-content content-type="geo-json" specific-use="{&#34;type&#34;:&#34;Point&#34;,&#34;coordinates&#34;:[23.966667,63.116667]}" id="NCID0EEDEK" xlink:type="simple">63°07'N, 23°58'E</named-content></named-content>, 2 Sept 2010, J. Pykälä 40859 (H); Vimpeli, Möksy, Kotakangas, by abandoned lime quarry, quarry spoil heap, W-slope, on boulders, 120 m alt., <named-content xmlns:xlink="http://www.w3.org/1999/xlink" content-type="dwc:verbatimCoordinates" xlink:type="simple"><named-content content-type="geo-json" specific-use="{&#34;type&#34;:&#34;Point&#34;,&#34;coordinates&#34;:[23.966667,63.116667]}" id="NCID0EMDEK" xlink:type="simple">63°07'N, 23°58'E</named-content></named-content>, 2 Sept 2010, J. Pykälä 40874 (H); Uusimaa, Vantaa, Sotunki, Bisa, 300 m E-NE, herb-rich forest, abandoned lime quarry, on SW-facing wall, 35 m alt., <named-content xmlns:xlink="http://www.w3.org/1999/xlink" content-type="dwc:verbatimCoordinates" xlink:type="simple"><named-content content-type="geo-json" specific-use="{&#34;type&#34;:&#34;Point&#34;,&#34;coordinates&#34;:[25.150000,60.283333]}" id="NCID0EUDEK" xlink:type="simple">60°17'N, 25°09'E</named-content></named-content>, 7 June 2011, J. Pykälä 41857 (H); Pohjois-Karjala, Juuka, Nunnanlahti, Mustanvaara, dolomite rock outcrop, on SE-slope, 140 m alt., <named-content xmlns:xlink="http://www.w3.org/1999/xlink" content-type="dwc:verbatimCoordinates" xlink:type="simple"><named-content content-type="geo-json" specific-use="{&#34;type&#34;:&#34;Point&#34;,&#34;coordinates&#34;:[29.150000,63.150000]}" id="NCID0E3DEK" xlink:type="simple">63°09'N, 29°09'E</named-content></named-content>, 14 July 2011, J. Pykälä 42540 (H); Etelä-Savo, Kerimäki, Ruokojärvi, Pitkäniemi, abandoned lime quarry, gravelly field, on calcareous pebbles, 85 m alt., <named-content xmlns:xlink="http://www.w3.org/1999/xlink" content-type="dwc:verbatimCoordinates" xlink:type="simple"><named-content content-type="geo-json" specific-use="{&#34;type&#34;:&#34;Point&#34;,&#34;coordinates&#34;:[29.000000,61.933333]}" id="NCID0EEEEK" xlink:type="simple">61°56'N, 29°00'E</named-content></named-content>, 15 Sept 2011, J. Pykälä 45794 (H), 45817 (H), 45847 (H).</p></tp:treatment-sec><tp:treatment-sec sec-type="notes" id="SECID0EJEEK"><title>Notes.</title><p><italic><tp:taxon-name><tp:taxon-name-part taxon-name-part-type="genus" reg="Verrucaria">Verrucaria</tp:taxon-name-part> <tp:taxon-name-part taxon-name-part-type="species" reg="subtilis">subtilis</tp:taxon-name-part></tp:taxon-name></italic> may be confused with several other species treated in this paper (see descriptions of these species). <italic><tp:taxon-name><tp:taxon-name-part taxon-name-part-type="genus" reg="Verrucaria">Verrucaria</tp:taxon-name-part> <tp:taxon-name-part taxon-name-part-type="species" reg="cavernarum">cavernarum</tp:taxon-name-part></tp:taxon-name></italic> and <italic><tp:taxon-name><tp:taxon-name-part taxon-name-part-type="genus" reg="Verrucaria">V.</tp:taxon-name-part> <tp:taxon-name-part taxon-name-part-type="species" reg="difficilis">difficilis</tp:taxon-name-part></tp:taxon-name></italic> may differ by often longer involucrellum and slightly larger spores. The species may also be mixed up with <italic><tp:taxon-name><tp:taxon-name-part taxon-name-part-type="genus" reg="Verrucaria">Verrucaria</tp:taxon-name-part> <tp:taxon-name-part taxon-name-part-type="species" reg="epilithea">epilithea</tp:taxon-name-part></tp:taxon-name></italic> Vain. and <italic><tp:taxon-name><tp:taxon-name-part taxon-name-part-type="genus" reg="Verrucaria">Verrucaria</tp:taxon-name-part> <tp:taxon-name-part taxon-name-part-type="species" reg="muralis">muralis</tp:taxon-name-part></tp:taxon-name></italic> Ach. These species have shorter spores (17–26 mm long) and the perithecia are not leaving pits in the rock or the pits are shallow. The first specimens of <italic><tp:taxon-name><tp:taxon-name-part taxon-name-part-type="genus" reg="Verrucaria">V.</tp:taxon-name-part> <tp:taxon-name-part taxon-name-part-type="species" reg="subtilis">subtilis</tp:taxon-name-part></tp:taxon-name></italic> from Finland were identified as <italic><tp:taxon-name><tp:taxon-name-part taxon-name-part-type="genus" reg="Verrucaria">Verrucaria</tp:taxon-name-part> <tp:taxon-name-part taxon-name-part-type="species" reg="mimicrans">mimicrans</tp:taxon-name-part></tp:taxon-name></italic> Servít and <italic><tp:taxon-name><tp:taxon-name-part taxon-name-part-type="genus" reg="Verrucaria">V.</tp:taxon-name-part> <tp:taxon-name-part taxon-name-part-type="species" reg="transfugiens">transfugiens</tp:taxon-name-part></tp:taxon-name></italic> Zschacke (<xref ref-type="bibr" rid="B41">Pykälä and Breuss 2008</xref>). The type material of <italic><tp:taxon-name><tp:taxon-name-part taxon-name-part-type="genus" reg="Verrucaria">V.</tp:taxon-name-part> <tp:taxon-name-part taxon-name-part-type="species" reg="mimicrans">mimicrans</tp:taxon-name-part></tp:taxon-name></italic> has not been located and the identity of this species remains to be studied. <italic><tp:taxon-name><tp:taxon-name-part taxon-name-part-type="genus" reg="Verrucaria">Verrucaria</tp:taxon-name-part> <tp:taxon-name-part taxon-name-part-type="species" reg="transfugiens">transfugiens</tp:taxon-name-part></tp:taxon-name></italic> (see <xref ref-type="bibr" rid="B40">Pykälä 2016</xref>) differs in smaller spores and the presence of dark lines between contiguous conspecific thalli. <italic><tp:taxon-name><tp:taxon-name-part taxon-name-part-type="genus" reg="Verrucaria">Verrucaria</tp:taxon-name-part> <tp:taxon-name-part taxon-name-part-type="species" reg="hypophaea">hypophaea</tp:taxon-name-part></tp:taxon-name></italic> has usually been considered to belong to <italic><tp:taxon-name><tp:taxon-name-part taxon-name-part-type="genus" reg="Verrucaria">V.</tp:taxon-name-part> <tp:taxon-name-part taxon-name-part-type="species" reg="muralis">muralis</tp:taxon-name-part></tp:taxon-name></italic> or to <italic><tp:taxon-name><tp:taxon-name-part taxon-name-part-type="genus" reg="Verrucaria">V.</tp:taxon-name-part> <tp:taxon-name-part taxon-name-part-type="species" reg="schindleri">schindleri</tp:taxon-name-part></tp:taxon-name></italic> Servít, which is said to differ from <italic><tp:taxon-name><tp:taxon-name-part taxon-name-part-type="genus" reg="Verrucaria">V.</tp:taxon-name-part> <tp:taxon-name-part taxon-name-part-type="species" reg="muralis">muralis</tp:taxon-name-part></tp:taxon-name></italic> by a dark exciple (<xref ref-type="bibr" rid="B5">Breuss 2007</xref>). However, <italic><tp:taxon-name><tp:taxon-name-part taxon-name-part-type="genus" reg="Verrucaria">V.</tp:taxon-name-part> <tp:taxon-name-part taxon-name-part-type="species" reg="hypophaea">hypophaea</tp:taxon-name-part></tp:taxon-name></italic> clearly differs from <italic><tp:taxon-name><tp:taxon-name-part taxon-name-part-type="genus" reg="Verrucaria">V.</tp:taxon-name-part> <tp:taxon-name-part taxon-name-part-type="species" reg="muralis">muralis</tp:taxon-name-part></tp:taxon-name></italic> by larger spores and the perithecia commonly leaving deep pits in the rock. The characters of <italic><tp:taxon-name><tp:taxon-name-part taxon-name-part-type="genus" reg="Verrucaria">V.</tp:taxon-name-part> <tp:taxon-name-part taxon-name-part-type="species" reg="hypophaea">hypophaea</tp:taxon-name-part></tp:taxon-name></italic> fit well with <italic><tp:taxon-name><tp:taxon-name-part taxon-name-part-type="genus" reg="Verrucaria">V.</tp:taxon-name-part> <tp:taxon-name-part taxon-name-part-type="species" reg="subtilis">subtilis</tp:taxon-name-part></tp:taxon-name></italic>.</p></tp:treatment-sec><ref-list><ref id="B40"><mixed-citation xmlns:xlink="http://www.w3.org/1999/xlink" xlink:type="simple"><person-group><name name-style="western"><surname>Pykälä</surname><given-names>J</given-names></name></person-group> (<year>2016</year>) <article-title>Examination of types of twenty-two species of <italic><tp:taxon-name><tp:taxon-name-part taxon-name-part-type="genus">Verrucaria</tp:taxon-name-part></tp:taxon-name></italic> described by Hermann Zschacke.</article-title><source>Herzogia</source><volume>29</volume>(<issue>2</issue>): <fpage>721</fpage>–<lpage>729</lpage>. <ext-link xlink:type="simple" ext-link-type="doi" xlink:href="10.13158/heia.29.2.2016.721">https://doi.org/10.13158/heia.29.2.2016.721</ext-link></mixed-citation></ref><ref id="B41"><mixed-citation xmlns:xlink="http://www.w3.org/1999/xlink" xlink:type="simple"><person-group><name name-style="western"><surname>Pykälä</surname><given-names>J</given-names></name><name name-style="western"><surname>Breuss</surname><given-names>O</given-names></name></person-group> (<year>2008</year>) <article-title>Eleven <italic><tp:taxon-name><tp:taxon-name-part taxon-name-part-type="genus">Verrucaria</tp:taxon-name-part></tp:taxon-name></italic> species new to Finland.</article-title><source>Österreichische Zeitschrift für Pilzkunde</source><volume>17</volume>: <fpage>35</fpage>–<lpage>40</lpage>.</mixed-citation></ref><ref id="B5"><mixed-citation xmlns:xlink="http://www.w3.org/1999/xlink" xlink:type="simple"><person-group><name name-style="western"><surname>Breuss</surname><given-names>O</given-names></name></person-group> (<year>2007</year>) <article-title><italic><tp:taxon-name><tp:taxon-name-part taxon-name-part-type="genus">Verrucaria</tp:taxon-name-part></tp:taxon-name></italic>.</article-title> In: <person-group><name name-style="western"><surname>Nash</surname><given-names>TH III</given-names></name><name name-style="western"><surname>Gries</surname><given-names>C</given-names></name><name name-style="western"><surname>Bungartz</surname><given-names>F</given-names></name></person-group> (<role>Eds</role>) <issue-title>Lichen flora of the Greater Sonoran Desert Region.</issue-title><source>Volume III. Lichens Unlimited, Tempe</source>, <fpage>335</fpage>–<lpage>377</lpage>.</mixed-citation></ref></ref-list></tp:taxon-treatment>
