# Supplementary material for: Taxonomy of Verrucaria species characterised by large spores, perithecia leaving pits in the rock and a pale thin thallus in Finland
Source: MycoKeys. 2020 Sep 2;72:43–92. doi: 10.3897/mycokeys.72.56223 (PMC7481264; doi:10.3897/mycokeys.72.56223)
Supplement: XML Treatment for Verrucaria vacillans [file mycokeys.72.56223-treatment12.xml]

<!DOCTYPE tp:taxon-treatment
  PUBLIC "-//TaxonX//DTD Taxonomic Treatment Publishing DTD v0 20100105//EN" "tax-treatment-NSO.dtd">
<tp:taxon-treatment xmlns:tp="http://www.plazi.org/taxpub"><tp:treatment-meta><kwd-group><label>Taxon classification</label><kwd><named-content xmlns:xlink="http://www.w3.org/1999/xlink" content-type="kingdom">Fungi</named-content></kwd><kwd><named-content xmlns:xlink="http://www.w3.org/1999/xlink" content-type="order">Verrucariales</named-content></kwd><kwd><named-content xmlns:xlink="http://www.w3.org/1999/xlink" content-type="family">Verrucariaceae</named-content></kwd></kwd-group><mixed-citation publication-type="journal"><person-group><name><surname>Pykälä</surname><given-names>Juha</given-names></name><name><surname>Kantelinen</surname><given-names>Annina</given-names></name><name><surname>Myllys</surname><given-names>Leena</given-names></name></person-group><article-title>Taxonomy of <italic><tp:taxon-name><tp:taxon-name-part taxon-name-part-type="genus" reg="Verrucaria">Verrucaria</tp:taxon-name-part></tp:taxon-name></italic> species characterised by large spores, perithecia leaving pits in the rock and a pale thin thallus in Finland</article-title><source>MycoKeys</source><day>02</day><month>9</month><year>2020</year><volume>72</volume><fpage>43</fpage><lpage>92</lpage><pub-id pub-id-type="doi">10.3897/mycokeys.72.56223</pub-id></mixed-citation></tp:treatment-meta><tp:nomenclature><tp:taxon-name><object-id xmlns:xlink="http://www.w3.org/1999/xlink" content-type="arpha" xlink:type="simple">FAEF26ED-6270-581B-8803-B6DAFF75F133</object-id>
            <tp:taxon-name-part taxon-name-part-type="genus" reg="Verrucaria">Verrucaria</tp:taxon-name-part>
            <tp:taxon-name-part taxon-name-part-type="species" reg="vacillans">vacillans</tp:taxon-name-part>
            <object-id xmlns:xlink="http://www.w3.org/1999/xlink" content-type="mycobank" xlink:type="simple">835675</object-id>
          </tp:taxon-name><tp:taxon-authority>Pykälä &amp; Myllys</tp:taxon-authority><tp:taxon-status xmlns:xlink="http://www.w3.org/1999/xlink" xlink:type="simple">sp. nov.</tp:taxon-status><xref ref-type="fig" rid="F3">Fig. 2G</xref></tp:nomenclature><tp:treatment-sec sec-type="diagnosis" id="SECID0EOMEK"><title>Diagnosis.</title><p>Species characterised by dark lines between contiguous conspecific thalli, pale usually endolithic thallus, perithecia leaving shallow to deep pits in the rock, very variable involucrellum, ascospores (18–)23–28(–32) × (8–)11–13(–15) mm, morphologically rather similar to the Finnish species of the <italic><tp:taxon-name><tp:taxon-name-part taxon-name-part-type="genus" reg="Verrucaria">V.</tp:taxon-name-part> <tp:taxon-name-part taxon-name-part-type="species" reg="subtilis">subtilis</tp:taxon-name-part></tp:taxon-name></italic> complex, but the sequence divergence in ITS 4.5–6.8%.</p></tp:treatment-sec><tp:treatment-sec sec-type="Holotype" id="SECID0E6MEK"><title>Holotype.</title><p>Finland. Enontekiön Lappi, Enontekiö, Porojärvet, Toskalharji, Toskalpahta, fell, SW-slope, scree, on dolomite boulder, 795 m alt., <named-content xmlns:xlink="http://www.w3.org/1999/xlink" content-type="dwc:verbatimCoordinates" xlink:type="simple"><named-content content-type="geo-json" specific-use="{&#34;type&#34;:&#34;Point&#34;,&#34;coordinates&#34;:[21.483333,69.183333]}" id="NCID0EINEK" xlink:type="simple">69°11'N, 21°29'E</named-content></named-content>, 1 Aug 2011, J. Pykälä 43118 (H9205851, GenBank accession number: <ext-link xmlns:xlink="http://www.w3.org/1999/xlink" ext-link-type="gen" xlink:href="MT229829" xlink:type="simple">MT229829</ext-link>).</p></tp:treatment-sec><tp:treatment-sec sec-type="description" id="SECID0ESNEK"><title>Description.</title><p>Prothallus absent. Thallus white, whitish grey or pale brownish, mainly endolithic to thinly epilithic, 20–170 mm thick, algal cells 5–10 mm, contiguous conspecific thalli separated by dark lines, 0.21–0.41 mm wide. Perithecia 0.15–0.47 mm in diam., 1/4–3/4-immersed, usually leaving shallow to fairly deep pits in the rock, rarely few perithecia not leaving pits, often surrounded by a thalline collar, 60–160(–200) perithecia/cm<sup>2</sup>. Ostiole tiny or conspicuous, pale to dark, plane or depressed, ca. 20–40(–60) mm wide, wider ostiolar depression occasionally present, up to 160 mm wide. Involucrellum apical, covering half of the exciple, exceeding half of the exciple or rarely to the exciple base, 30–70(–90) mm thick, appressed to the exciple, moderately diverging from the exciple, strongly diverging from the exciple or even spreading outwards away from the exciple. Exciple 0.15–0.26 mm, wall dark brown or black, 17–35 mm thick. Periphysoids ca. 25–40(–50) × 1.5–2.5 mm, branching. Asci 67–84 × 27–28 mm, 8-spored. Ascospores 0-septate, (18.1–)22.7–25.3–28.0(–31.7) × (8.3–)10.8–11.9–13.1(–15.2) mm (n = 228), perispore 1–1.5 mm thick.</p></tp:treatment-sec><tp:treatment-sec sec-type="habitat" id="SECID0E1NEK"><title>Habitat and distribution.</title><p>The species is restricted in Finland to the calcareous mountains (Scandes) in NW Finland above the tree level. It always grows on dolomite. It grows on rock outcrops, boulders, stones and pebbles.</p></tp:treatment-sec><tp:treatment-sec sec-type="etymology" id="SECID0E6NEK"><title>Etymology.</title><p>The specific epithet refers to the high morphological variation in the involucrellum from apical to (rarely) reaching the exciple base level, from being appressed to the exciple to spreading outwards away from the exciple and from fairly thin to thick.</p></tp:treatment-sec><tp:treatment-sec sec-type="material" id="SECID0EEOEK"><title>Other specimens examined.</title><p>Finland. Enontekiön Lappi, Enontekiö, Porojärvet, Toskalharji, Toskalpahta, fell, SW-slope, scree, on dolomite pebbles, 785 m alt., <named-content xmlns:xlink="http://www.w3.org/1999/xlink" content-type="dwc:verbatimCoordinates" xlink:type="simple"><named-content content-type="geo-json" specific-use="{&#34;type&#34;:&#34;Point&#34;,&#34;coordinates&#34;:[21.483333,69.183333]}" id="NCID0ENOEK" xlink:type="simple">69°11'N, 21°29'E</named-content></named-content>, 1 Aug 2011, J. Pykälä 43058 (H); Enontekiö, Porojärvet, Toskalharji, Toskaljärvi N, fell, gentle SE-slope, dolomite rock outcrop, on dolomite stones, with <italic><tp:taxon-name><tp:taxon-name-part taxon-name-part-type="genus" reg="Verrucaria">V.</tp:taxon-name-part> <tp:taxon-name-part taxon-name-part-type="species" reg="foveolata">foveolata</tp:taxon-name-part></tp:taxon-name></italic>, 730 m alt., <named-content xmlns:xlink="http://www.w3.org/1999/xlink" content-type="dwc:verbatimCoordinates" xlink:type="simple"><named-content content-type="geo-json" specific-use="{&#34;type&#34;:&#34;Point&#34;,&#34;coordinates&#34;:[21.433333,69.200000]}" id="NCID0EAPEK" xlink:type="simple">69°12'N, 21°26'E</named-content></named-content>, 2 Aug 2011, J. Pykälä 43232 (H); Enontekiö, Porojärvet, Toskalharji, Toskaljärvi N, fell, dolomite rock, gentle S-slope, on dolomite stone, 720 m alt., <named-content xmlns:xlink="http://www.w3.org/1999/xlink" content-type="dwc:verbatimCoordinates" xlink:type="simple"><named-content content-type="geo-json" specific-use="{&#34;type&#34;:&#34;Point&#34;,&#34;coordinates&#34;:[21.433333,69.200000]}" id="NCID0EIPEK" xlink:type="simple">69°12'N, 21°26'E</named-content></named-content>, 2 Aug 2011, J. Pykälä 43272 (H); Enontekiö, Porojärvet, Toskalharji, Toskaljärvi N, fell, dolomite rock, on SE-facing wall, 720 m alt., <named-content xmlns:xlink="http://www.w3.org/1999/xlink" content-type="dwc:verbatimCoordinates" xlink:type="simple"><named-content content-type="geo-json" specific-use="{&#34;type&#34;:&#34;Point&#34;,&#34;coordinates&#34;:[21.433333,69.200000]}" id="NCID0EQPEK" xlink:type="simple">69°12'N, 21°26'E</named-content></named-content>, 2 Aug 2011, J. Pykälä 43296 (H); Enontekiö, Porojärvet, Toskalharji, Toskaljärvi N, fell, dolomite rock, gentle SE-slope, on dolomite pebbles, 730 m alt., <named-content xmlns:xlink="http://www.w3.org/1999/xlink" content-type="dwc:verbatimCoordinates" xlink:type="simple"><named-content content-type="geo-json" specific-use="{&#34;type&#34;:&#34;Point&#34;,&#34;coordinates&#34;:[21.433333,69.200000]}" id="NCID0EYPEK" xlink:type="simple">69°12'N, 21°26'E</named-content></named-content>, 2 Aug 2011, J. Pykälä 43302 (H); Enontekiö, Porojärvet, Toskalharji, Toskaljärvi N, fell, dolomite scree, on dolomite boulder, rather abundant, 710 m alt., <named-content xmlns:xlink="http://www.w3.org/1999/xlink" content-type="dwc:verbatimCoordinates" xlink:type="simple"><named-content content-type="geo-json" specific-use="{&#34;type&#34;:&#34;Point&#34;,&#34;coordinates&#34;:[21.433333,69.183333]}" id="NCID0EAQEK" xlink:type="simple">69°11'N, 21°26'E</named-content></named-content>, 2 Aug 2011, J. Pykälä 43384 (H); Enontekiö, Kilpisjärvi, Saana, nature reserve, E-part, fell, dolomite rock, on SW-facing wall, 880 m alt., <named-content xmlns:xlink="http://www.w3.org/1999/xlink" content-type="dwc:verbatimCoordinates" xlink:type="simple"><named-content content-type="geo-json" specific-use="{&#34;type&#34;:&#34;Point&#34;,&#34;coordinates&#34;:[20.850000,69.033333]}" id="NCID0EIQEK" xlink:type="simple">69°02'N, 20°51'E</named-content></named-content>, 10 Aug 2011, J. Pykälä 44075, 44081b (H); Enontekiö, Kilpisjärvi, Saana, fell, steep NE-slope, dolomite rock, on NE-facing wall, 820 m alt., <named-content xmlns:xlink="http://www.w3.org/1999/xlink" content-type="dwc:verbatimCoordinates" xlink:type="simple"><named-content content-type="geo-json" specific-use="{&#34;type&#34;:&#34;Point&#34;,&#34;coordinates&#34;:[20.850000,69.033333]}" id="NCID0EQQEK" xlink:type="simple">69°02'N, 20°51'E</named-content></named-content>, 11 Aug 2011, J. Pykälä 44142, 44162 (H); Enontekiö, Kilpisjärvi, Saana, nature reserve, E-part, fell, steep SW-slope, dolomite rock, on SW-facing wall, 730 m alt., <named-content xmlns:xlink="http://www.w3.org/1999/xlink" content-type="dwc:verbatimCoordinates" xlink:type="simple"><named-content content-type="geo-json" specific-use="{&#34;type&#34;:&#34;Point&#34;,&#34;coordinates&#34;:[20.850000,69.033333]}" id="NCID0EYQEK" xlink:type="simple">69°02'N, 20°51'E</named-content></named-content>, 12 Aug 2011, J. Pykälä 44255 (H).</p></tp:treatment-sec><tp:treatment-sec sec-type="notes" id="SECID0E4QEK"><title>Notes.</title><p>Based on ITS sequences, <italic><tp:taxon-name><tp:taxon-name-part taxon-name-part-type="genus" reg="Verrucaria">V.</tp:taxon-name-part> <tp:taxon-name-part taxon-name-part-type="species" reg="vacillans">vacillans</tp:taxon-name-part></tp:taxon-name></italic> is genetically well distinct from other <italic><tp:taxon-name><tp:taxon-name-part taxon-name-part-type="genus" reg="Verrucaria">Verrucaria</tp:taxon-name-part></tp:taxon-name></italic> species. However, it may be confused with several other species. <italic><tp:taxon-name><tp:taxon-name-part taxon-name-part-type="genus" reg="Verrucaria">Verrucaria</tp:taxon-name-part> <tp:taxon-name-part taxon-name-part-type="species" reg="vacillans">vacillans</tp:taxon-name-part></tp:taxon-name></italic> is most difficult to separate from <italic><tp:taxon-name><tp:taxon-name-part taxon-name-part-type="genus" reg="Verrucaria">V.</tp:taxon-name-part> <tp:taxon-name-part taxon-name-part-type="species" reg="cavernarum">cavernarum</tp:taxon-name-part></tp:taxon-name></italic>, <italic><tp:taxon-name><tp:taxon-name-part taxon-name-part-type="genus" reg="Verrucaria">V.</tp:taxon-name-part> <tp:taxon-name-part taxon-name-part-type="species" reg="difficilis">difficilis</tp:taxon-name-part></tp:taxon-name></italic> and <italic><tp:taxon-name><tp:taxon-name-part taxon-name-part-type="genus" reg="Verrucaria">V.</tp:taxon-name-part> <tp:taxon-name-part taxon-name-part-type="species" reg="subtilis">subtilis</tp:taxon-name-part></tp:taxon-name></italic>. In these three species, dark lines between contiguous conspecific thalli are never present. <italic><tp:taxon-name><tp:taxon-name-part taxon-name-part-type="genus" reg="Verrucaria">Verrucaria</tp:taxon-name-part> <tp:taxon-name-part taxon-name-part-type="species" reg="cavernarum">cavernarum</tp:taxon-name-part></tp:taxon-name></italic> and <italic><tp:taxon-name><tp:taxon-name-part taxon-name-part-type="genus" reg="Verrucaria">V.</tp:taxon-name-part> <tp:taxon-name-part taxon-name-part-type="species" reg="subtilis">subtilis</tp:taxon-name-part></tp:taxon-name></italic> have an involucrellum seldom exceeding half of the exciple (and then only in a minority of perithecia). The exciple of <italic><tp:taxon-name><tp:taxon-name-part taxon-name-part-type="genus" reg="Verrucaria">V.</tp:taxon-name-part> <tp:taxon-name-part taxon-name-part-type="species" reg="subtilis">subtilis</tp:taxon-name-part></tp:taxon-name></italic> is sometimes pale (although usually dark). The spores tend to be slightly broader in <italic><tp:taxon-name><tp:taxon-name-part taxon-name-part-type="genus" reg="Verrucaria">V.</tp:taxon-name-part> <tp:taxon-name-part taxon-name-part-type="species" reg="vacillans">vacillans</tp:taxon-name-part></tp:taxon-name></italic> than in <italic><tp:taxon-name><tp:taxon-name-part taxon-name-part-type="genus" reg="Verrucaria">V.</tp:taxon-name-part> <tp:taxon-name-part taxon-name-part-type="species" reg="subtilis">subtilis</tp:taxon-name-part></tp:taxon-name></italic>. However, specimens of <italic><tp:taxon-name><tp:taxon-name-part taxon-name-part-type="genus" reg="Verrucaria">V.</tp:taxon-name-part> <tp:taxon-name-part taxon-name-part-type="species" reg="vacillans">vacillans</tp:taxon-name-part></tp:taxon-name></italic> without dark lines and with a short involucrellum may not be possible to separate from <italic><tp:taxon-name><tp:taxon-name-part taxon-name-part-type="genus" reg="Verrucaria">V.</tp:taxon-name-part> <tp:taxon-name-part taxon-name-part-type="species" reg="cavernarum">cavernarum</tp:taxon-name-part></tp:taxon-name></italic> and <italic><tp:taxon-name><tp:taxon-name-part taxon-name-part-type="genus" reg="Verrucaria">V.</tp:taxon-name-part> <tp:taxon-name-part taxon-name-part-type="species" reg="subtilis">subtilis</tp:taxon-name-part></tp:taxon-name></italic> by morphology. Specimens of <italic><tp:taxon-name><tp:taxon-name-part taxon-name-part-type="genus" reg="Verrucaria">V.</tp:taxon-name-part> <tp:taxon-name-part taxon-name-part-type="species" reg="vacillans">vacillans</tp:taxon-name-part></tp:taxon-name></italic> with a deep reaching involucrellum may not be separable from <italic><tp:taxon-name><tp:taxon-name-part taxon-name-part-type="genus" reg="Verrucaria">V.</tp:taxon-name-part> <tp:taxon-name-part taxon-name-part-type="species" reg="difficilis">difficilis</tp:taxon-name-part></tp:taxon-name></italic> if dark lines are absent. <italic><tp:taxon-name><tp:taxon-name-part taxon-name-part-type="genus" reg="Verrucaria">Verrucaria</tp:taxon-name-part> <tp:taxon-name-part taxon-name-part-type="species" reg="vacillans">vacillans</tp:taxon-name-part></tp:taxon-name></italic> may also be confused with <italic><tp:taxon-name><tp:taxon-name-part taxon-name-part-type="genus" reg="Verrucaria">V.</tp:taxon-name-part> <tp:taxon-name-part taxon-name-part-type="species" reg="devergens">devergens</tp:taxon-name-part></tp:taxon-name></italic>, <italic><tp:taxon-name><tp:taxon-name-part taxon-name-part-type="genus" reg="Verrucaria">V.</tp:taxon-name-part> <tp:taxon-name-part taxon-name-part-type="species" reg="kuusamoensis">kuusamoensis</tp:taxon-name-part></tp:taxon-name></italic>, <italic><tp:taxon-name><tp:taxon-name-part taxon-name-part-type="genus" reg="Verrucaria">V.</tp:taxon-name-part> <tp:taxon-name-part taxon-name-part-type="species" reg="epilithea">epilithea</tp:taxon-name-part></tp:taxon-name></italic> and <italic><tp:taxon-name><tp:taxon-name-part taxon-name-part-type="genus" reg="Verrucaria">V.</tp:taxon-name-part> <tp:taxon-name-part taxon-name-part-type="species" reg="muralis">muralis</tp:taxon-name-part></tp:taxon-name></italic>. <italic><tp:taxon-name><tp:taxon-name-part taxon-name-part-type="genus" reg="Verrucaria">Verrucaria</tp:taxon-name-part> <tp:taxon-name-part taxon-name-part-type="species" reg="kuusamoensis">kuusamoensis</tp:taxon-name-part></tp:taxon-name></italic> has an involucrellum usually exceeding half of the exciple, larger spores and dark lines are rather rare. <italic><tp:taxon-name><tp:taxon-name-part taxon-name-part-type="genus" reg="Verrucaria">Verrucaria</tp:taxon-name-part> <tp:taxon-name-part taxon-name-part-type="species" reg="devergens">devergens</tp:taxon-name-part></tp:taxon-name></italic> has larger spores and the involucrellum is usually absent or sometimes apical. <italic><tp:taxon-name><tp:taxon-name-part taxon-name-part-type="genus" reg="Verrucaria">Verrucaria</tp:taxon-name-part> <tp:taxon-name-part taxon-name-part-type="species" reg="epilithea">epilithea</tp:taxon-name-part></tp:taxon-name></italic> and <italic><tp:taxon-name><tp:taxon-name-part taxon-name-part-type="genus" reg="Verrucaria">V.</tp:taxon-name-part> <tp:taxon-name-part taxon-name-part-type="species" reg="muralis">muralis</tp:taxon-name-part></tp:taxon-name></italic> have perithecia not leaving pits or the pits are shallow, the spores do not exceed 26 mm in length and dark lines are absent.</p><sec sec-type="Names considered inapplicable to the species treated above" id="SECID0ESZEK"><title>Names considered inapplicable to the species treated above</title></sec></tp:treatment-sec><tp:treatment-sec><!--Section generated to contain objects referenced in tp:taxon-treatment.--><fig id="F3" position="float" orientation="portrait"><object-id xmlns:xlink="http://www.w3.org/1999/xlink" content-type="doi" xlink:type="simple">10.3897/mycokeys.72.56223.figure2</object-id><object-id xmlns:xlink="http://www.w3.org/1999/xlink" content-type="arpha" xlink:type="simple">BE884470-856D-51B1-8812-F3CC123168FC</object-id><label>Figure 2.</label><caption><p>Habitus of the new <italic><tp:taxon-name><tp:taxon-name-part taxon-name-part-type="genus" reg="Verrucaria">Verrucaria</tp:taxon-name-part></tp:taxon-name></italic> species <bold>A</bold><italic><tp:taxon-name><tp:taxon-name-part taxon-name-part-type="genus" reg="Verrucaria">V.</tp:taxon-name-part> <tp:taxon-name-part taxon-name-part-type="species" reg="bifurcata">bifurcata</tp:taxon-name-part></tp:taxon-name></italic> (holotype) <bold>B</bold><italic><tp:taxon-name><tp:taxon-name-part taxon-name-part-type="genus" reg="Verrucaria">V.</tp:taxon-name-part> <tp:taxon-name-part taxon-name-part-type="species" reg="cavernarum">cavernarum</tp:taxon-name-part></tp:taxon-name></italic> (holotype) <bold>C</bold><italic><tp:taxon-name><tp:taxon-name-part taxon-name-part-type="genus" reg="Verrucaria">V.</tp:taxon-name-part> <tp:taxon-name-part taxon-name-part-type="species" reg="difficilis">difficilis</tp:taxon-name-part></tp:taxon-name></italic> (holotype) <bold>D</bold><italic><tp:taxon-name><tp:taxon-name-part taxon-name-part-type="genus" reg="Verrucaria">V.</tp:taxon-name-part> <tp:taxon-name-part taxon-name-part-type="species" reg="fuscozonata">fuscozonata</tp:taxon-name-part></tp:taxon-name></italic> (holotype) <bold>E</bold><italic><tp:taxon-name><tp:taxon-name-part taxon-name-part-type="genus" reg="Verrucaria">V.</tp:taxon-name-part> <tp:taxon-name-part taxon-name-part-type="species" reg="kuusamoensis">kuusamoensis</tp:taxon-name-part></tp:taxon-name></italic> (holotype) <bold>F</bold><italic><tp:taxon-name><tp:taxon-name-part taxon-name-part-type="genus" reg="Verrucaria">V.</tp:taxon-name-part> <tp:taxon-name-part taxon-name-part-type="species" reg="subdevergens">subdevergens</tp:taxon-name-part></tp:taxon-name></italic> (holotype) <bold>G</bold><italic><tp:taxon-name><tp:taxon-name-part taxon-name-part-type="genus" reg="Verrucaria">V.</tp:taxon-name-part> <tp:taxon-name-part taxon-name-part-type="species" reg="vacillans">vacillans</tp:taxon-name-part></tp:taxon-name></italic> (holotype). Scale bars: 1 mm (<bold>A–D</bold>), 0.5 mm (<bold>E–G</bold>).</p></caption><graphic xmlns:xlink="http://www.w3.org/1999/xlink" xlink:href="mycokeys-72-043-g003.jpg" position="float" orientation="portrait" xlink:type="simple" id="oo_448799.jpg"><uri content-type="original_file" xlink:type="simple">https://binary.pensoft.net/fig/448799</uri></graphic></fig></tp:treatment-sec></tp:taxon-treatment>
