# Supplementary material for: Taxonomy of Verrucaria species characterised by large spores, perithecia leaving pits in the rock and a pale thin thallus in Finland
Source: MycoKeys. 2020 Sep 2;72:43–92. doi: 10.3897/mycokeys.72.56223 (PMC7481264; doi:10.3897/mycokeys.72.56223)
Supplement: XML Treatment for Verrucaria adelminienii [file mycokeys.72.56223-treatment13.xml]

<!DOCTYPE tp:taxon-treatment
  PUBLIC "-//TaxonX//DTD Taxonomic Treatment Publishing DTD v0 20100105//EN" "tax-treatment-NSO.dtd">
<tp:taxon-treatment xmlns:tp="http://www.plazi.org/taxpub"><tp:treatment-meta><kwd-group><label>Taxon classification</label><kwd><named-content xmlns:xlink="http://www.w3.org/1999/xlink" content-type="kingdom">Fungi</named-content></kwd><kwd><named-content xmlns:xlink="http://www.w3.org/1999/xlink" content-type="order">Verrucariales</named-content></kwd><kwd><named-content xmlns:xlink="http://www.w3.org/1999/xlink" content-type="family">Verrucariaceae</named-content></kwd></kwd-group><mixed-citation publication-type="journal"><person-group><name><surname>Pykälä</surname><given-names>Juha</given-names></name><name><surname>Kantelinen</surname><given-names>Annina</given-names></name><name><surname>Myllys</surname><given-names>Leena</given-names></name></person-group><article-title>Taxonomy of <italic><tp:taxon-name><tp:taxon-name-part taxon-name-part-type="genus" reg="Verrucaria">Verrucaria</tp:taxon-name-part></tp:taxon-name></italic> species characterised by large spores, perithecia leaving pits in the rock and a pale thin thallus in Finland</article-title><source>MycoKeys</source><day>02</day><month>9</month><year>2020</year><volume>72</volume><fpage>43</fpage><lpage>92</lpage><pub-id pub-id-type="doi">10.3897/mycokeys.72.56223</pub-id></mixed-citation></tp:treatment-meta><tp:nomenclature><tp:taxon-name><object-id xmlns:xlink="http://www.w3.org/1999/xlink" content-type="arpha" xlink:type="simple">817EEAC3-F51C-5662-B73F-FC3A3EE0D1AC</object-id>
            <tp:taxon-name-part taxon-name-part-type="genus" reg="Verrucaria">Verrucaria</tp:taxon-name-part>
            <tp:taxon-name-part taxon-name-part-type="species" reg="adelminienii">adelminienii</tp:taxon-name-part>
          </tp:taxon-name><tp:taxon-authority>Zschacke, Rabenh. Krypt.-Fl. 9(1) 1: 160, 1933</tp:taxon-authority></tp:nomenclature><tp:treatment-sec sec-type="material" id="SECID0EZ1EK"><title>Type.</title><p>France, Cantal: Auf hartem Kalk bei St. Santin, 1886, F. Adelminien (B600191351!, syntype).</p></tp:treatment-sec><tp:treatment-sec sec-type="notes" id="SECID0E51EK"><title>Notes.</title><p>The specimen in B is tiny with ca. 10 perithecia, of which all but two are covered by glue. The specimen is not identifiable and the species is better to be treated as a species with unresolved status (<xref ref-type="bibr" rid="B40">Pykälä 2016</xref>).</p></tp:treatment-sec><ref-list><ref id="B40"><mixed-citation xmlns:xlink="http://www.w3.org/1999/xlink" xlink:type="simple"><person-group><name name-style="western"><surname>Pykälä</surname><given-names>J</given-names></name></person-group> (<year>2016</year>) <article-title>Examination of types of twenty-two species of <italic><tp:taxon-name><tp:taxon-name-part taxon-name-part-type="genus">Verrucaria</tp:taxon-name-part></tp:taxon-name></italic> described by Hermann Zschacke.</article-title><source>Herzogia</source><volume>29</volume>(<issue>2</issue>): <fpage>721</fpage>–<lpage>729</lpage>. <ext-link xlink:type="simple" ext-link-type="doi" xlink:href="10.13158/heia.29.2.2016.721">https://doi.org/10.13158/heia.29.2.2016.721</ext-link></mixed-citation></ref></ref-list></tp:taxon-treatment>
