# Supplementary material for: Taxonomy of Verrucaria species characterised by large spores, perithecia leaving pits in the rock and a pale thin thallus in Finland
Source: MycoKeys. 2020 Sep 2;72:43–92. doi: 10.3897/mycokeys.72.56223 (PMC7481264; doi:10.3897/mycokeys.72.56223)
Supplement: XML Treatment for Verrucaria aljazevi [file mycokeys.72.56223-treatment14.xml]

<!DOCTYPE tp:taxon-treatment
  PUBLIC "-//TaxonX//DTD Taxonomic Treatment Publishing DTD v0 20100105//EN" "tax-treatment-NSO.dtd">
<tp:taxon-treatment xmlns:tp="http://www.plazi.org/taxpub"><tp:treatment-meta><kwd-group><label>Taxon classification</label><kwd><named-content xmlns:xlink="http://www.w3.org/1999/xlink" content-type="kingdom">Fungi</named-content></kwd><kwd><named-content xmlns:xlink="http://www.w3.org/1999/xlink" content-type="order">Verrucariales</named-content></kwd><kwd><named-content xmlns:xlink="http://www.w3.org/1999/xlink" content-type="family">Verrucariaceae</named-content></kwd></kwd-group><mixed-citation publication-type="journal"><person-group><name><surname>Pykälä</surname><given-names>Juha</given-names></name><name><surname>Kantelinen</surname><given-names>Annina</given-names></name><name><surname>Myllys</surname><given-names>Leena</given-names></name></person-group><article-title>Taxonomy of <italic><tp:taxon-name><tp:taxon-name-part taxon-name-part-type="genus" reg="Verrucaria">Verrucaria</tp:taxon-name-part></tp:taxon-name></italic> species characterised by large spores, perithecia leaving pits in the rock and a pale thin thallus in Finland</article-title><source>MycoKeys</source><day>02</day><month>9</month><year>2020</year><volume>72</volume><fpage>43</fpage><lpage>92</lpage><pub-id pub-id-type="doi">10.3897/mycokeys.72.56223</pub-id></mixed-citation></tp:treatment-meta><tp:nomenclature><tp:taxon-name><object-id xmlns:xlink="http://www.w3.org/1999/xlink" content-type="arpha" xlink:type="simple">346790E0-EE99-5FD6-845F-73308FCDA09A</object-id>
            <tp:taxon-name-part taxon-name-part-type="genus" reg="Verrucaria">Verrucaria</tp:taxon-name-part>
            <tp:taxon-name-part taxon-name-part-type="species" reg="aljazevi">aljazevi</tp:taxon-name-part>
          </tp:taxon-name><tp:taxon-authority>Servít, Stud. Bot. Čech. 9: 71, 1948</tp:taxon-authority></tp:nomenclature><tp:treatment-sec sec-type="material" id="SECID0EL3EK"><title>Type.</title><p>[Slovenia] Carniola, Mojakrana, Aljazev dom, 1100 m, 1931, Servít (PRM-858477!, holotype?).</p></tp:treatment-sec><tp:treatment-sec sec-type="description" id="SECID0EQ3EK"><title>Description.</title><p>Prothallus not seen. Thallus white, endolithic. Perithecia 0.11–0.36 mm, immersed, leaving deep pits in the rock. Involucrellum absent. Exciple ca. 0.25 mm in diam., wall dark. Periphysoids ca. 25–35 × 2–3 mm, sparsely branching, <italic><tp:taxon-name><tp:taxon-name-part taxon-name-part-type="genus" reg="Bagliettoa">Bagliettoa</tp:taxon-name-part></tp:taxon-name></italic>-like. Ascospores 0-septate (only few seen), 15–18 × 6–8 mm.</p></tp:treatment-sec><tp:treatment-sec sec-type="notes" id="SECID0E43EK"><title>Notes.</title><p>According to the protologue (<xref ref-type="bibr" rid="B48">Servít 1948</xref>), the spore size is 20–28 × 7–8 mm. The species may be related to <italic><tp:taxon-name><tp:taxon-name-part taxon-name-part-type="genus" reg="Bagliettoa">Bagliettoa</tp:taxon-name-part> <tp:taxon-name-part taxon-name-part-type="species" reg="calciseda">calciseda</tp:taxon-name-part></tp:taxon-name></italic> (DC.) Gueidan &amp; Cl. Roux.</p></tp:treatment-sec><ref-list><ref id="B48"><mixed-citation xmlns:xlink="http://www.w3.org/1999/xlink" xlink:type="simple"><person-group><name name-style="western"><surname>Servít</surname><given-names>M</given-names></name></person-group> (<year>1948</year>) <article-title>The new lichens of the Pyrenocarpae-group. II.</article-title><source>Studia Botanica Čechoslovaca</source><volume>9</volume>: <fpage>67</fpage>–<lpage>115</lpage>.</mixed-citation></ref></ref-list></tp:taxon-treatment>
