# Supplementary material for: Taxonomy of Verrucaria species characterised by large spores, perithecia leaving pits in the rock and a pale thin thallus in Finland
Source: MycoKeys. 2020 Sep 2;72:43–92. doi: 10.3897/mycokeys.72.56223 (PMC7481264; doi:10.3897/mycokeys.72.56223)
Supplement: XML Treatment for Verrucaria alpigena [file mycokeys.72.56223-treatment15.xml]

<!DOCTYPE tp:taxon-treatment
  PUBLIC "-//TaxonX//DTD Taxonomic Treatment Publishing DTD v0 20100105//EN" "tax-treatment-NSO.dtd">
<tp:taxon-treatment xmlns:tp="http://www.plazi.org/taxpub"><tp:treatment-meta><kwd-group><label>Taxon classification</label><kwd><named-content xmlns:xlink="http://www.w3.org/1999/xlink" content-type="kingdom">Fungi</named-content></kwd><kwd><named-content xmlns:xlink="http://www.w3.org/1999/xlink" content-type="order">Verrucariales</named-content></kwd><kwd><named-content xmlns:xlink="http://www.w3.org/1999/xlink" content-type="family">Verrucariaceae</named-content></kwd></kwd-group><mixed-citation publication-type="journal"><person-group><name><surname>Pykälä</surname><given-names>Juha</given-names></name><name><surname>Kantelinen</surname><given-names>Annina</given-names></name><name><surname>Myllys</surname><given-names>Leena</given-names></name></person-group><article-title>Taxonomy of <italic><tp:taxon-name><tp:taxon-name-part taxon-name-part-type="genus" reg="Verrucaria">Verrucaria</tp:taxon-name-part></tp:taxon-name></italic> species characterised by large spores, perithecia leaving pits in the rock and a pale thin thallus in Finland</article-title><source>MycoKeys</source><day>02</day><month>9</month><year>2020</year><volume>72</volume><fpage>43</fpage><lpage>92</lpage><pub-id pub-id-type="doi">10.3897/mycokeys.72.56223</pub-id></mixed-citation></tp:treatment-meta><tp:nomenclature><tp:taxon-name><object-id xmlns:xlink="http://www.w3.org/1999/xlink" content-type="arpha" xlink:type="simple">4ECAE20A-B460-580B-98DD-B07C9632F072</object-id>
            <tp:taxon-name-part taxon-name-part-type="genus" reg="Verrucaria">Verrucaria</tp:taxon-name-part>
            <tp:taxon-name-part taxon-name-part-type="species" reg="alpigena">alpigena</tp:taxon-name-part>
          </tp:taxon-name><tp:taxon-authority>Breuss, nom. nov., Sauteria 15: 122, 2008</tp:taxon-authority></tp:nomenclature><tp:treatment-sec sec-type="material" id="SECID0EV5EK"><title>Type.</title><p>Austria, Niederösterreich, Voralpen, Bez. Lilienfeld, Gem. Kleinzell, SE von Salzerbad, Weg von Reintal zum Kruckensattel, 550–650 m alt., 29.3.2002, O. Breuss (8060) 19.990 (LI-01763881!, holotype).</p></tp:treatment-sec><tp:treatment-sec sec-type="description" id="SECID0E15EK"><title>Description.</title><p>Prothallus rather weakly developed, medium brown, weakly fimbriate. Thallus pale greyish-brown with frequent medium brown flecks, rimose, ca. 0.05–0.15 mm thick. Perithecia 0.22–0.38 mm, 1/2–3/4-immersed, not leaving pits to leaving shallow pits in the rock, thinly thalline covered except apex; ca. 80–100 perithecia cm<sup>2</sup>. Ostiole pale brown, plane, ca. 20–60 mm wide. Involucrellum to the exciple base level, occasionally enveloping the exciple, ca. 40–60 mm thick, appressed to the exciple. Exciple 0.21–0.24 mm in diam., wall pale to dark brown. Ascospores 0-septate, (22.7–)26.1–28.1– 30.9(–33.6) × (12.1–)12.4–13.5–14.5(–15.8) mm (n = 20).</p></tp:treatment-sec><tp:treatment-sec sec-type="notes" id="SECID0EC6EK"><title>Notes.</title><p>This species was erroneously reported from Finland by <xref ref-type="bibr" rid="B38">Pykälä (2011)</xref>, but based on the ITS phylogeny, the specimen belongs to <italic><tp:taxon-name><tp:taxon-name-part taxon-name-part-type="genus" reg="Verrucaria">V.</tp:taxon-name-part> <tp:taxon-name-part taxon-name-part-type="species" reg="subjunctiva">subjunctiva</tp:taxon-name-part></tp:taxon-name></italic>. It differs from the other Finnish specimens of <italic><tp:taxon-name><tp:taxon-name-part taxon-name-part-type="genus" reg="Verrucaria">V.</tp:taxon-name-part> <tp:taxon-name-part taxon-name-part-type="species" reg="subjunctiva">subjunctiva</tp:taxon-name-part></tp:taxon-name></italic> by the pale exciple wall. Originally, <italic><tp:taxon-name><tp:taxon-name-part taxon-name-part-type="genus" reg="Verrucaria">V.</tp:taxon-name-part> <tp:taxon-name-part taxon-name-part-type="species" reg="alpigena">alpigena</tp:taxon-name-part></tp:taxon-name></italic> was described as a species related to <italic><tp:taxon-name><tp:taxon-name-part taxon-name-part-type="genus" reg="Verrucaria">V.</tp:taxon-name-part> <tp:taxon-name-part taxon-name-part-type="species" reg="muralis">muralis</tp:taxon-name-part></tp:taxon-name></italic>, but differing by larger spores (Breuss 2008). Studying the type specimen of <italic><tp:taxon-name><tp:taxon-name-part taxon-name-part-type="genus" reg="Verrucaria">V.</tp:taxon-name-part> <tp:taxon-name-part taxon-name-part-type="species" reg="alpigena">alpigena</tp:taxon-name-part></tp:taxon-name></italic> revealed that the species may not be related to <italic><tp:taxon-name><tp:taxon-name-part taxon-name-part-type="genus" reg="Verrucaria">V.</tp:taxon-name-part> <tp:taxon-name-part taxon-name-part-type="species" reg="muralis">muralis</tp:taxon-name-part></tp:taxon-name></italic> nor to the <italic><tp:taxon-name><tp:taxon-name-part taxon-name-part-type="genus" reg="Thelidium">Thelidium</tp:taxon-name-part></tp:taxon-name></italic> group. It has a superficial morphological similarity to <italic><tp:taxon-name><tp:taxon-name-part taxon-name-part-type="genus" reg="Verrucaria">Verrucaria</tp:taxon-name-part> <tp:taxon-name-part taxon-name-part-type="species" reg="ahtii">ahtii</tp:taxon-name-part></tp:taxon-name></italic> Pykälä, Launis &amp; Myllys (Pykälä et al. 2017), but the spores are larger. <italic><tp:taxon-name><tp:taxon-name-part taxon-name-part-type="genus" reg="Verrucaria">Verrucaria</tp:taxon-name-part> <tp:taxon-name-part taxon-name-part-type="species" reg="alpigena">alpigena</tp:taxon-name-part></tp:taxon-name></italic> may belong to the so-called Endocarpon group such as <italic><tp:taxon-name><tp:taxon-name-part taxon-name-part-type="genus" reg="Verrucaria">V.</tp:taxon-name-part> <tp:taxon-name-part taxon-name-part-type="species" reg="ahtii">ahtii</tp:taxon-name-part></tp:taxon-name></italic>.</p></tp:treatment-sec><ref-list><ref id="B38"><mixed-citation xmlns:xlink="http://www.w3.org/1999/xlink" xlink:type="simple"><person-group><name name-style="western"><surname>Pykälä</surname><given-names>J</given-names></name></person-group> (<year>2011</year>) <article-title>Additions to the lichen flora of Finland. VI.</article-title><source><tp:taxon-name><tp:taxon-name-part taxon-name-part-type="genus">Graphis</tp:taxon-name-part></tp:taxon-name> Scripta</source><volume>23</volume>(<issue>2</issue>): <fpage>47</fpage>–<lpage>55</lpage>.</mixed-citation></ref></ref-list></tp:taxon-treatment>
