# Supplementary material for: Taxonomy of Verrucaria species characterised by large spores, perithecia leaving pits in the rock and a pale thin thallus in Finland
Source: MycoKeys. 2020 Sep 2;72:43–92. doi: 10.3897/mycokeys.72.56223 (PMC7481264; doi:10.3897/mycokeys.72.56223)
Supplement: XML Treatment for Verrucaria carnea [file mycokeys.72.56223-treatment18.xml]

<!DOCTYPE tp:taxon-treatment
  PUBLIC "-//TaxonX//DTD Taxonomic Treatment Publishing DTD v0 20100105//EN" "tax-treatment-NSO.dtd">
<tp:taxon-treatment xmlns:tp="http://www.plazi.org/taxpub"><tp:treatment-meta><kwd-group><label>Taxon classification</label><kwd><named-content xmlns:xlink="http://www.w3.org/1999/xlink" content-type="kingdom">Fungi</named-content></kwd><kwd><named-content xmlns:xlink="http://www.w3.org/1999/xlink" content-type="order">Verrucariales</named-content></kwd><kwd><named-content xmlns:xlink="http://www.w3.org/1999/xlink" content-type="family">Verrucariaceae</named-content></kwd></kwd-group><mixed-citation publication-type="journal"><person-group><name><surname>Pykälä</surname><given-names>Juha</given-names></name><name><surname>Kantelinen</surname><given-names>Annina</given-names></name><name><surname>Myllys</surname><given-names>Leena</given-names></name></person-group><article-title>Taxonomy of <italic><tp:taxon-name><tp:taxon-name-part taxon-name-part-type="genus" reg="Verrucaria">Verrucaria</tp:taxon-name-part></tp:taxon-name></italic> species characterised by large spores, perithecia leaving pits in the rock and a pale thin thallus in Finland</article-title><source>MycoKeys</source><day>02</day><month>9</month><year>2020</year><volume>72</volume><fpage>43</fpage><lpage>92</lpage><pub-id pub-id-type="doi">10.3897/mycokeys.72.56223</pub-id></mixed-citation></tp:treatment-meta><tp:nomenclature><tp:taxon-name><object-id xmlns:xlink="http://www.w3.org/1999/xlink" content-type="arpha" xlink:type="simple">A746ADF9-B058-5585-BBC6-FD8D50100CD8</object-id>
            <tp:taxon-name-part taxon-name-part-type="genus" reg="Verrucaria">Verrucaria</tp:taxon-name-part>
            <tp:taxon-name-part taxon-name-part-type="species" reg="carnea">carnea</tp:taxon-name-part>
          </tp:taxon-name><tp:taxon-authority>(Arnold) Servít, Stud. Bot. Čechoslov. 9: 77, 1948</tp:taxon-authority><tp:nomenclature-citation-list><tp:nomenclature-citation><tp:taxon-name>
                <tp:taxon-name-part taxon-name-part-type="genus" reg="Verrucaria">Verrucaria</tp:taxon-name-part> <tp:taxon-name-part taxon-name-part-type="species" reg="leightonii">leightonii</tp:taxon-name-part> <tp:taxon-name-part taxon-name-part-type="infraspecific-rank">var.</tp:taxon-name-part> <tp:taxon-name-part taxon-name-part-type="variety" reg="carnea">carnea</tp:taxon-name-part></tp:taxon-name><comment>Arnold in Zwackh, Flora 47: 87, 1864. Basionym.</comment></tp:nomenclature-citation></tp:nomenclature-citation-list></tp:nomenclature><tp:treatment-sec sec-type="material" id="SECID0EAKFK"><title>Type.</title><p>[Germany] an einer Sandsteinmauer in den Weinbergen bei Neuenheim, Febr. 1863, W. von Zwackh (M-0023494!, syntype?).</p></tp:treatment-sec><tp:treatment-sec sec-type="description" id="SECID0EFKFK"><title>Description.</title><p>Prothallus not seen. Thallus pale grey, rimose to areolate, areoles 0.3–0.7 mm. Perithecia 0.22–0.26 mm, immersed in thallus. Involucrellum absent. Exciple wall pale. Periphysoids ca. 50–80 × 2.5–3 mm, branching. Ascospores 0-septate (only few seen), 20–28 × 13–14 mm.</p></tp:treatment-sec><tp:treatment-sec sec-type="notes" id="SECID0EKKFK"><title>Notes.</title><p><xref ref-type="bibr" rid="B20">Krzewicka (2012)</xref> treated <italic><tp:taxon-name><tp:taxon-name-part taxon-name-part-type="genus" reg="Verrucaria">V.</tp:taxon-name-part> <tp:taxon-name-part taxon-name-part-type="species" reg="carnea">carnea</tp:taxon-name-part></tp:taxon-name></italic> as a pigment-deficient mutant of <italic><tp:taxon-name><tp:taxon-name-part taxon-name-part-type="genus" reg="Verrucaria">V.</tp:taxon-name-part> <tp:taxon-name-part taxon-name-part-type="species" reg="hochstetteri">hochstetteri</tp:taxon-name-part></tp:taxon-name></italic> and Gilbert (1996) as an albino form of <italic><tp:taxon-name><tp:taxon-name-part taxon-name-part-type="genus" reg="Verrucaria">V.</tp:taxon-name-part> <tp:taxon-name-part taxon-name-part-type="species" reg="macrostoma">macrostoma</tp:taxon-name-part></tp:taxon-name></italic> Dufour ex DC. However, it differs in several morphological characters from these species. <xref ref-type="bibr" rid="B27">Oïhénart et al. (2018)</xref> accepted <italic><tp:taxon-name><tp:taxon-name-part taxon-name-part-type="genus" reg="Verrucaria">V.</tp:taxon-name-part> <tp:taxon-name-part taxon-name-part-type="species" reg="carnea">carnea</tp:taxon-name-part></tp:taxon-name></italic> as a distinct species.</p></tp:treatment-sec><ref-list><ref id="B20"><mixed-citation xmlns:xlink="http://www.w3.org/1999/xlink" xlink:type="simple"><person-group><name name-style="western"><surname>Krzewicka</surname><given-names>B</given-names></name></person-group> (<year>2012</year>) <article-title>A revision of <italic><tp:taxon-name><tp:taxon-name-part taxon-name-part-type="genus">Verrucaria</tp:taxon-name-part></tp:taxon-name></italic> s. l. (<tp:taxon-name><tp:taxon-name-part taxon-name-part-type="family">Verrucariaceae</tp:taxon-name-part></tp:taxon-name>) in Poland.</article-title><source>Polish Botanical Studies</source><volume>27</volume>: <fpage>1</fpage>–<lpage>143</lpage>.</mixed-citation></ref><ref id="B27"><mixed-citation xmlns:xlink="http://www.w3.org/1999/xlink" xlink:type="simple"><person-group><name name-style="western"><surname>Oïhénart</surname><given-names>M</given-names></name><name name-style="western"><surname>Clerc</surname><given-names>P</given-names></name><name name-style="western"><surname>Breuss</surname><given-names>O</given-names></name></person-group> (<year>2018</year>) <article-title>New and interesting species of the lichen genus <italic><tp:taxon-name><tp:taxon-name-part taxon-name-part-type="genus">Verrucaria</tp:taxon-name-part></tp:taxon-name></italic> (<tp:taxon-name><tp:taxon-name-part taxon-name-part-type="family">Verrucariaceae</tp:taxon-name-part></tp:taxon-name>, <tp:taxon-name><tp:taxon-name-part taxon-name-part-type="phylum">Ascomycota</tp:taxon-name-part></tp:taxon-name>) for Switzerland and France.</article-title><source>Herzogia</source><volume>31</volume>(<issue>1</issue>): <fpage>209</fpage>–<lpage>218</lpage>. <ext-link xlink:type="simple" ext-link-type="doi" xlink:href="10.13158/099.031.0117">https://doi.org/10.13158/099.031.0117</ext-link></mixed-citation></ref></ref-list></tp:taxon-treatment>
