# Supplementary material for: Taxonomy of Verrucaria species characterised by large spores, perithecia leaving pits in the rock and a pale thin thallus in Finland
Source: MycoKeys. 2020 Sep 2;72:43–92. doi: 10.3897/mycokeys.72.56223 (PMC7481264; doi:10.3897/mycokeys.72.56223)
Supplement: XML Treatment for Verrucaria cinereorufa [file mycokeys.72.56223-treatment19.xml]

<!DOCTYPE tp:taxon-treatment
  PUBLIC "-//TaxonX//DTD Taxonomic Treatment Publishing DTD v0 20100105//EN" "tax-treatment-NSO.dtd">
<tp:taxon-treatment xmlns:tp="http://www.plazi.org/taxpub"><tp:treatment-meta><kwd-group><label>Taxon classification</label><kwd><named-content xmlns:xlink="http://www.w3.org/1999/xlink" content-type="kingdom">Fungi</named-content></kwd><kwd><named-content xmlns:xlink="http://www.w3.org/1999/xlink" content-type="order">Verrucariales</named-content></kwd><kwd><named-content xmlns:xlink="http://www.w3.org/1999/xlink" content-type="family">Verrucariaceae</named-content></kwd></kwd-group><mixed-citation publication-type="journal"><person-group><name><surname>Pykälä</surname><given-names>Juha</given-names></name><name><surname>Kantelinen</surname><given-names>Annina</given-names></name><name><surname>Myllys</surname><given-names>Leena</given-names></name></person-group><article-title>Taxonomy of <italic><tp:taxon-name><tp:taxon-name-part taxon-name-part-type="genus" reg="Verrucaria">Verrucaria</tp:taxon-name-part></tp:taxon-name></italic> species characterised by large spores, perithecia leaving pits in the rock and a pale thin thallus in Finland</article-title><source>MycoKeys</source><day>02</day><month>9</month><year>2020</year><volume>72</volume><fpage>43</fpage><lpage>92</lpage><pub-id pub-id-type="doi">10.3897/mycokeys.72.56223</pub-id></mixed-citation></tp:treatment-meta><tp:nomenclature><tp:taxon-name><object-id xmlns:xlink="http://www.w3.org/1999/xlink" content-type="arpha" xlink:type="simple">84023B54-8011-569C-A41F-F02B8D214948</object-id>
            <tp:taxon-name-part taxon-name-part-type="genus" reg="Verrucaria">Verrucaria</tp:taxon-name-part>
            <tp:taxon-name-part taxon-name-part-type="species" reg="cinereorufa">cinereorufa</tp:taxon-name-part>
          </tp:taxon-name><tp:taxon-authority>Schaer., Lich. Helv. Spicil. 7, 338, 1836</tp:taxon-authority></tp:nomenclature><tp:treatment-sec sec-type="material" id="SECID0EHNFK"><title>Type.</title><p>[France,] Saléve (H-NYL3038!, UPS!, probably syntypes).</p></tp:treatment-sec><tp:treatment-sec sec-type="description" id="SECID0EMNFK"><title>Description.</title><p>Prothallus not seen. Thallus pale greyish-brown, thinly epilithic, continuous. Perithecia 0.38–0.61 mm, 1/2–3/4-immersed, leaving fairly deep to deep pits in the rock; ca. 30–60 perithecia/cm<sup>2</sup>. Ostiole plane to depressed, ca. 20–60 mm wide. Involucrellum covering half of the exciple, ca. 70–180 mm thick. Exciple 0.23–0.38 mm in diam., wall black. Periphysoids long, ca. 1.5–3 mm thick. Ascospores 0-septate, 30–38 × 12–15 mm.</p></tp:treatment-sec><tp:treatment-sec sec-type="notes" id="SECID0EUNFK"><title>Notes.</title><p>The species may be related to <italic><tp:taxon-name><tp:taxon-name-part taxon-name-part-type="genus" reg="Verrucaria">Verrucaria</tp:taxon-name-part> <tp:taxon-name-part taxon-name-part-type="species" reg="depressula">depressula</tp:taxon-name-part></tp:taxon-name></italic> Servít, but has larger perithecia and thicker involucrellum. The species was erroneously reported by <xref ref-type="bibr" rid="B36">Pykälä (2010a)</xref> from Finland.</p></tp:treatment-sec><ref-list><ref id="B36"><mixed-citation xmlns:xlink="http://www.w3.org/1999/xlink" xlink:type="simple"><person-group><name name-style="western"><surname>Pykälä</surname><given-names>J</given-names></name></person-group> (<year>2010a</year>) <article-title>Notes on the lichen flora of Saana and Malla fells in northern Finland.</article-title><source>Memoranda Societatis pro Fauna et Flora Fennica</source><volume>86</volume>: <fpage>34</fpage>–<lpage>42</lpage>.</mixed-citation></ref></ref-list></tp:taxon-treatment>
