# Supplementary material for: Taxonomy of Verrucaria species characterised by large spores, perithecia leaving pits in the rock and a pale thin thallus in Finland
Source: MycoKeys. 2020 Sep 2;72:43–92. doi: 10.3897/mycokeys.72.56223 (PMC7481264; doi:10.3897/mycokeys.72.56223)
Supplement: XML Treatment for Verrucaria clauzadei [file mycokeys.72.56223-treatment20.xml]

<!DOCTYPE tp:taxon-treatment
  PUBLIC "-//TaxonX//DTD Taxonomic Treatment Publishing DTD v0 20100105//EN" "tax-treatment-NSO.dtd">
<tp:taxon-treatment xmlns:tp="http://www.plazi.org/taxpub"><tp:treatment-meta><kwd-group><label>Taxon classification</label><kwd><named-content xmlns:xlink="http://www.w3.org/1999/xlink" content-type="kingdom">Fungi</named-content></kwd><kwd><named-content xmlns:xlink="http://www.w3.org/1999/xlink" content-type="order">Verrucariales</named-content></kwd><kwd><named-content xmlns:xlink="http://www.w3.org/1999/xlink" content-type="family">Verrucariaceae</named-content></kwd></kwd-group><mixed-citation publication-type="journal"><person-group><name><surname>Pykälä</surname><given-names>Juha</given-names></name><name><surname>Kantelinen</surname><given-names>Annina</given-names></name><name><surname>Myllys</surname><given-names>Leena</given-names></name></person-group><article-title>Taxonomy of <italic><tp:taxon-name><tp:taxon-name-part taxon-name-part-type="genus" reg="Verrucaria">Verrucaria</tp:taxon-name-part></tp:taxon-name></italic> species characterised by large spores, perithecia leaving pits in the rock and a pale thin thallus in Finland</article-title><source>MycoKeys</source><day>02</day><month>9</month><year>2020</year><volume>72</volume><fpage>43</fpage><lpage>92</lpage><pub-id pub-id-type="doi">10.3897/mycokeys.72.56223</pub-id></mixed-citation></tp:treatment-meta><tp:nomenclature><tp:taxon-name><object-id xmlns:xlink="http://www.w3.org/1999/xlink" content-type="arpha" xlink:type="simple">CC22F1BB-C8F7-56B8-9C97-1050CFD7E52B</object-id>
            <tp:taxon-name-part taxon-name-part-type="genus" reg="Verrucaria">Verrucaria</tp:taxon-name-part>
            <tp:taxon-name-part taxon-name-part-type="species" reg="clauzadei">clauzadei</tp:taxon-name-part>
          </tp:taxon-name><tp:taxon-authority>de Lesd., Bull. Bot. Soc. France 97: 171, 1950</tp:taxon-authority></tp:nomenclature><tp:treatment-sec sec-type="material" id="SECID0EMPFK"><title>Type.</title><p>[France] Calcaire argileux enposé au N, á 100 m au NE du pas du Bourreau Allaunch, 7.7.1951, Clauzade (PRM-858628!, syntype?).</p></tp:treatment-sec><tp:treatment-sec sec-type="description" id="SECID0ERPFK"><title>Description.</title><p>Prothallus not seen (but, according to the protologue, “linea nigra marginatus”). Thallus grey with tiny brown flecks, thinly epilithic, continuous. Perithecia 0.25–0.45 mm, 3/4–1-immersed, leaving deep pits in the rock; ca. 70–80 perithecia/cm<sup>2</sup>. Involucrellum covering half of the exciple, ca. 60–80 mm thick. Exciple ca. 0.25 mm in diam., wall black. Periphysoids ca. 35–50 × 2–2.5 mm. Ascospores 0-septate, 28–34(–38) × 12–13 mm.</p></tp:treatment-sec><tp:treatment-sec sec-type="notes" id="SECID0EZPFK"><title>Notes.</title><p>The studied specimen is tiny and better material is needed to solve the identity of the species. The specimen matches in most respects with <italic><tp:taxon-name><tp:taxon-name-part taxon-name-part-type="genus" reg="Verrucaria">V.</tp:taxon-name-part> <tp:taxon-name-part taxon-name-part-type="species" reg="subjunctiva">subjunctiva</tp:taxon-name-part></tp:taxon-name></italic>. The spores seen were narrower, but the spore size given in the protologue (<xref ref-type="bibr" rid="B3">Bouly de Lesdain 1950</xref>) 25–33 × 13–16 mm is similar to <italic><tp:taxon-name><tp:taxon-name-part taxon-name-part-type="genus" reg="Verrucaria">V.</tp:taxon-name-part> <tp:taxon-name-part taxon-name-part-type="species" reg="subjunctiva">subjunctiva</tp:taxon-name-part></tp:taxon-name></italic>.</p></tp:treatment-sec><ref-list><ref id="B3"><mixed-citation xmlns:xlink="http://www.w3.org/1999/xlink" xlink:type="simple"><person-group><name name-style="western"><surname>Bouly de Lesdain</surname><given-names>M</given-names></name></person-group> (<year>1950</year>) <article-title>Notes lichenologiques No. XXXV.</article-title><source>Bulletin de la Société botanique de France</source><volume>97</volume>: <fpage>169</fpage>–<lpage>171</lpage>. <ext-link xlink:type="simple" ext-link-type="doi" xlink:href="10.1080/00378941.1950.10834796">https://doi.org/10.1080/00378941.1950.10834796</ext-link></mixed-citation></ref></ref-list></tp:taxon-treatment>
