# Supplementary material for: Taxonomy of Verrucaria species characterised by large spores, perithecia leaving pits in the rock and a pale thin thallus in Finland
Source: MycoKeys. 2020 Sep 2;72:43–92. doi: 10.3897/mycokeys.72.56223 (PMC7481264; doi:10.3897/mycokeys.72.56223)
Supplement: XML Treatment for Verrucaria cryptica [file mycokeys.72.56223-treatment21.xml]

<!DOCTYPE tp:taxon-treatment
  PUBLIC "-//TaxonX//DTD Taxonomic Treatment Publishing DTD v0 20100105//EN" "tax-treatment-NSO.dtd">
<tp:taxon-treatment xmlns:tp="http://www.plazi.org/taxpub"><tp:treatment-meta><kwd-group><label>Taxon classification</label><kwd><named-content xmlns:xlink="http://www.w3.org/1999/xlink" content-type="kingdom">Fungi</named-content></kwd><kwd><named-content xmlns:xlink="http://www.w3.org/1999/xlink" content-type="order">Verrucariales</named-content></kwd><kwd><named-content xmlns:xlink="http://www.w3.org/1999/xlink" content-type="family">Verrucariaceae</named-content></kwd></kwd-group><mixed-citation publication-type="journal"><person-group><name><surname>Pykälä</surname><given-names>Juha</given-names></name><name><surname>Kantelinen</surname><given-names>Annina</given-names></name><name><surname>Myllys</surname><given-names>Leena</given-names></name></person-group><article-title>Taxonomy of <italic><tp:taxon-name><tp:taxon-name-part taxon-name-part-type="genus" reg="Verrucaria">Verrucaria</tp:taxon-name-part></tp:taxon-name></italic> species characterised by large spores, perithecia leaving pits in the rock and a pale thin thallus in Finland</article-title><source>MycoKeys</source><day>02</day><month>9</month><year>2020</year><volume>72</volume><fpage>43</fpage><lpage>92</lpage><pub-id pub-id-type="doi">10.3897/mycokeys.72.56223</pub-id></mixed-citation></tp:treatment-meta><tp:nomenclature><tp:taxon-name><object-id xmlns:xlink="http://www.w3.org/1999/xlink" content-type="arpha" xlink:type="simple">78AD11B7-5FFB-5A19-8A61-38B47AC9BC7B</object-id>
            <tp:taxon-name-part taxon-name-part-type="genus" reg="Verrucaria">Verrucaria</tp:taxon-name-part>
            <tp:taxon-name-part taxon-name-part-type="species" reg="cryptica">cryptica</tp:taxon-name-part>
          </tp:taxon-name><tp:taxon-authority>(Arnold) J. Steiner, nom. inval., Verh. zool.-bot. Ges. Wien 61: 41, 1911</tp:taxon-authority><tp:nomenclature-citation-list><tp:nomenclature-citation><tp:taxon-name>
                <tp:taxon-name-part taxon-name-part-type="genus" reg="Amphoridium">Amphoridium</tp:taxon-name-part> <tp:taxon-name-part taxon-name-part-type="species" reg="crypticum">crypticum</tp:taxon-name-part></tp:taxon-name><comment>Arnold, nom. inval., Lich. Frank. Jura 257, 1885. Basionym.</comment></tp:nomenclature-citation></tp:nomenclature-citation-list></tp:nomenclature><tp:treatment-sec sec-type="material" id="SECID0EJSFK"><title>Type.</title><p>[Italy] An Kalksteinen einer Schutthalde unterhalb der Kalkwände an der Südseite des Latemar –Gebirges oberhalb Predazzo, Südtirol, 21. Aug. 1883, Arnold (H-NYL 7009!, H!, UPS-L-169663!, isotypes).</p></tp:treatment-sec><tp:treatment-sec sec-type="description" id="SECID0EOSFK"><title>Description.</title><p>Prothallus absent. Thallus endolithic, grey. Perithecia 0.15–0.39 mm, (3/4–)1-immersed in rock, leaving deep pits in the rock. Involucrellum absent or possibly in some perithecia, small apical involucrellum. Exciple ca. 0.25–0.40 mm in diam., apex thickened, wall black, ca. 30 mm thick. Periphysoids ca. 50–70 × 2 mm, branched-anastomosing. Ascospores 0-septate, 25–30(–32) × (12–)13–16(–17) mm, perispore 1(–1.5) mm thick, persistent.</p></tp:treatment-sec><tp:treatment-sec sec-type="notes" id="SECID0ETSFK"><title>Notes.</title><p>The species is rather similar to <italic><tp:taxon-name><tp:taxon-name-part taxon-name-part-type="genus" reg="Verrucaria">V.</tp:taxon-name-part> <tp:taxon-name-part taxon-name-part-type="species" reg="foveolata">foveolata</tp:taxon-name-part></tp:taxon-name></italic>, but the halonate perispore seems to be persistent. This species seems not to have been validly published as the species description is missing from <xref ref-type="bibr" rid="B2">Arnold (1885)</xref> and <xref ref-type="bibr" rid="B52">Steiner (1911)</xref>.</p></tp:treatment-sec><ref-list><ref id="B2"><mixed-citation xmlns:xlink="http://www.w3.org/1999/xlink" xlink:type="simple"><person-group><name name-style="western"><surname>Arnold</surname><given-names>F</given-names></name></person-group> (<year>1885</year>) Die Lichenen des fränkischen Jura. Neubauer, Regensburg.</mixed-citation></ref><ref id="B52"><mixed-citation xmlns:xlink="http://www.w3.org/1999/xlink" xlink:type="simple"><person-group><name name-style="western"><surname>Steiner</surname><given-names>J</given-names></name></person-group> (<year>1911</year>) <article-title>Flechten aus dem italienisch-französischen Grenzgebiete und aus Mittelitalien.</article-title><source>Verhandlungen der Kaiserlich-Königlichen Zoologisch-Botanischen Gesellschaft in Wien</source><volume>1911</volume>: <fpage>29</fpage>–<lpage>64</lpage>.</mixed-citation></ref></ref-list></tp:taxon-treatment>
