# Supplementary material for: Taxonomy of Verrucaria species characterised by large spores, perithecia leaving pits in the rock and a pale thin thallus in Finland
Source: MycoKeys. 2020 Sep 2;72:43–92. doi: 10.3897/mycokeys.72.56223 (PMC7481264; doi:10.3897/mycokeys.72.56223)
Supplement: XML Treatment for Verrucaria depressula [file mycokeys.72.56223-treatment22.xml]

<!DOCTYPE tp:taxon-treatment
  PUBLIC "-//TaxonX//DTD Taxonomic Treatment Publishing DTD v0 20100105//EN" "tax-treatment-NSO.dtd">
<tp:taxon-treatment xmlns:tp="http://www.plazi.org/taxpub"><tp:treatment-meta><kwd-group><label>Taxon classification</label><kwd><named-content xmlns:xlink="http://www.w3.org/1999/xlink" content-type="kingdom">Fungi</named-content></kwd><kwd><named-content xmlns:xlink="http://www.w3.org/1999/xlink" content-type="order">Verrucariales</named-content></kwd><kwd><named-content xmlns:xlink="http://www.w3.org/1999/xlink" content-type="family">Verrucariaceae</named-content></kwd></kwd-group><mixed-citation publication-type="journal"><person-group><name><surname>Pykälä</surname><given-names>Juha</given-names></name><name><surname>Kantelinen</surname><given-names>Annina</given-names></name><name><surname>Myllys</surname><given-names>Leena</given-names></name></person-group><article-title>Taxonomy of <italic><tp:taxon-name><tp:taxon-name-part taxon-name-part-type="genus" reg="Verrucaria">Verrucaria</tp:taxon-name-part></tp:taxon-name></italic> species characterised by large spores, perithecia leaving pits in the rock and a pale thin thallus in Finland</article-title><source>MycoKeys</source><day>02</day><month>9</month><year>2020</year><volume>72</volume><fpage>43</fpage><lpage>92</lpage><pub-id pub-id-type="doi">10.3897/mycokeys.72.56223</pub-id></mixed-citation></tp:treatment-meta><tp:nomenclature><tp:taxon-name><object-id xmlns:xlink="http://www.w3.org/1999/xlink" content-type="arpha" xlink:type="simple">83DD907A-0E16-54B6-9A19-010049FC54D5</object-id>
            <tp:taxon-name-part taxon-name-part-type="genus" reg="Verrucaria">Verrucaria</tp:taxon-name-part>
            <tp:taxon-name-part taxon-name-part-type="species" reg="depressula">depressula</tp:taxon-name-part>
          </tp:taxon-name><tp:taxon-authority>Servít, nom. nov., Stud. Bot. Čechoslov. 9: 80, 1948</tp:taxon-authority><tp:nomenclature-citation-list><tp:nomenclature-citation><tp:taxon-name><tp:taxon-name-part taxon-name-part-type="genus" reg="Verrucaria"/> <tp:taxon-name-part taxon-name-part-type="species" reg="depressa"/></tp:taxon-name><comment>= <tp:taxon-name><tp:taxon-name-part taxon-name-part-type="genus" reg="Verrucaria">Verrucaria</tp:taxon-name-part> <tp:taxon-name-part taxon-name-part-type="species" reg="depressa">depressa</tp:taxon-name-part></tp:taxon-name> Stenhammar, nom. illeg. non Meyen &amp; Flot., Öfvers. K. Svensk. Vetensk.-Akad. Förhandl. 14: 120, 1857. Type. Sweden, Gotland, Lojsta, Lojsta, in collybus calcareis, 1846–55, C. Stenhammar (H!, two syntypes) </comment></tp:nomenclature-citation><tp:nomenclature-citation><tp:taxon-name><tp:taxon-name-part taxon-name-part-type="genus" reg="Verrucaria"/> <tp:taxon-name-part taxon-name-part-type="species" reg="obscura"/></tp:taxon-name><comment>= <tp:taxon-name><tp:taxon-name-part taxon-name-part-type="genus" reg="Verrucaria">Verrucaria</tp:taxon-name-part> <tp:taxon-name-part taxon-name-part-type="species" reg="obscura">obscura</tp:taxon-name-part></tp:taxon-name> Th. Fr., nom. illeg. non (Sm. &amp; Sowerby) Borrer 1836, Öfvers. K. Svensk. Vetensk.-Akad. Förhandl. 21: 276, 1865. Type. Sweden, Resmo, C. Stenhammar (UPS!, syntype) </comment></tp:nomenclature-citation></tp:nomenclature-citation-list></tp:nomenclature><tp:treatment-sec sec-type="description" id="SECID0EKVFK"><title>Description.</title><p>Prothallus not seen. Thallus grey, pale brown, medium brown or rarely dark brown, with a violet tinge, continuous, rimose or areolate, thallus colour may be variable within specimen, 0.05–0.2(–0.3) mm thick, contiguous conspecific thalli separated by dark lines. Perithecia 0.26–0.52 mm, (1/2–)3/4-immersed, leaving shallow to deep pits in the rock; ca. 60–120 perithecia/cm<sup>2</sup>. Involucrellum apical, strongly diverging from the exciple (mainly spreading outwards away from the exciple), (40–) 50–90 μm thick. Exciple 0.25–0.4 mm in diameter, pale or dark. Periphysoids ca. 40–60 × (1–)1.5–2 μm. Ascospores 0-septate, (24–)27–35(–45) × 10–18(–20) μm, few spores 1-septate.</p></tp:treatment-sec><tp:treatment-sec sec-type="notes" id="SECID0ESVFK"><title>Notes.</title><p>Based on morphology, <italic><tp:taxon-name><tp:taxon-name-part taxon-name-part-type="genus" reg="Verrucaria">V.</tp:taxon-name-part> <tp:taxon-name-part taxon-name-part-type="species" reg="depressula">depressula</tp:taxon-name-part></tp:taxon-name></italic> may belong to the <italic><tp:taxon-name><tp:taxon-name-part taxon-name-part-type="genus" reg="Thelidium">Thelidium</tp:taxon-name-part></tp:taxon-name></italic> group or perhaps more probably be related to <italic><tp:taxon-name><tp:taxon-name-part taxon-name-part-type="genus" reg="Verrucaria">V.</tp:taxon-name-part> <tp:taxon-name-part taxon-name-part-type="species" reg="viridula">viridula</tp:taxon-name-part></tp:taxon-name></italic>. The type locality is in Sweden and rather close to Finland, but nevertheless, no specimens fitting with <italic><tp:taxon-name><tp:taxon-name-part taxon-name-part-type="genus" reg="Verrucaria">V.</tp:taxon-name-part> <tp:taxon-name-part taxon-name-part-type="species" reg="depressula">depressula</tp:taxon-name-part></tp:taxon-name></italic> have been found from Finland.</p></tp:treatment-sec></tp:taxon-treatment>
