# Supplementary material for: Taxonomy of Verrucaria species characterised by large spores, perithecia leaving pits in the rock and a pale thin thallus in Finland
Source: MycoKeys. 2020 Sep 2;72:43–92. doi: 10.3897/mycokeys.72.56223 (PMC7481264; doi:10.3897/mycokeys.72.56223)
Supplement: XML Treatment for Verrucaria dolomitica [file mycokeys.72.56223-treatment24.xml]

<!DOCTYPE tp:taxon-treatment
  PUBLIC "-//TaxonX//DTD Taxonomic Treatment Publishing DTD v0 20100105//EN" "tax-treatment-NSO.dtd">
<tp:taxon-treatment xmlns:tp="http://www.plazi.org/taxpub"><tp:treatment-meta><kwd-group><label>Taxon classification</label><kwd><named-content xmlns:xlink="http://www.w3.org/1999/xlink" content-type="kingdom">Fungi</named-content></kwd><kwd><named-content xmlns:xlink="http://www.w3.org/1999/xlink" content-type="order">Verrucariales</named-content></kwd><kwd><named-content xmlns:xlink="http://www.w3.org/1999/xlink" content-type="family">Verrucariaceae</named-content></kwd></kwd-group><mixed-citation publication-type="journal"><person-group><name><surname>Pykälä</surname><given-names>Juha</given-names></name><name><surname>Kantelinen</surname><given-names>Annina</given-names></name><name><surname>Myllys</surname><given-names>Leena</given-names></name></person-group><article-title>Taxonomy of <italic><tp:taxon-name><tp:taxon-name-part taxon-name-part-type="genus" reg="Verrucaria">Verrucaria</tp:taxon-name-part></tp:taxon-name></italic> species characterised by large spores, perithecia leaving pits in the rock and a pale thin thallus in Finland</article-title><source>MycoKeys</source><day>02</day><month>9</month><year>2020</year><volume>72</volume><fpage>43</fpage><lpage>92</lpage><pub-id pub-id-type="doi">10.3897/mycokeys.72.56223</pub-id></mixed-citation></tp:treatment-meta><tp:nomenclature><tp:taxon-name><object-id xmlns:xlink="http://www.w3.org/1999/xlink" content-type="arpha" xlink:type="simple">DDBB22B2-D610-50E7-B740-3CB30B6DEBF4</object-id>
            <tp:taxon-name-part taxon-name-part-type="genus" reg="Verrucaria">Verrucaria</tp:taxon-name-part>
            <tp:taxon-name-part taxon-name-part-type="species" reg="dolomitica">dolomitica</tp:taxon-name-part>
          </tp:taxon-name><tp:taxon-authority>(A. Massal.) Kremp., Denkschrft. K. Bayer. Bot. Gesellsch. 4(2): 238, 1861</tp:taxon-authority><tp:nomenclature-citation-list><tp:nomenclature-citation><tp:taxon-name>
                <tp:taxon-name-part taxon-name-part-type="genus" reg="Amphoridium">Amphoridium</tp:taxon-name-part> <tp:taxon-name-part taxon-name-part-type="species" reg="dolomiticum">dolomiticum</tp:taxon-name-part></tp:taxon-name><comment>A. Massal., Symmict. Lich. 80, 1855. Basionym.</comment></tp:nomenclature-citation></tp:nomenclature-citation-list></tp:nomenclature><tp:treatment-sec sec-type="material" id="SECID0EC2FK"><title>Type.</title><p>[Italy,] in op. Giazza ad saxa <tp:taxon-name><tp:taxon-name-part taxon-name-part-type="genus" reg="Verrucaria"/><tp:taxon-name-part taxon-name-part-type="species" reg="dolomitica">dolomitica</tp:taxon-name-part></tp:taxon-name>, 1853, A. Massalongo (VER!, syntype); Ad saxa <tp:taxon-name><tp:taxon-name-part taxon-name-part-type="genus" reg="Verrucaria"/><tp:taxon-name-part taxon-name-part-type="species" reg="dolomitica">dolomitica</tp:taxon-name-part></tp:taxon-name> in oppido Giazza Prov. Veron. Massal., Massalongo Lichens Ital. Exsiccatae 250 (VER!, syntype).</p></tp:treatment-sec><tp:treatment-sec sec-type="description" id="SECID0E12FK"><title>Description.</title><p>Prothallus not seen. Thallus pale greyish-cream, endolithic to thinly epilithic surrounding perithecia, slightly rimose, thalli bordered by a blackish-brown line. Perithecia 0.26–0.53 mm, (1/2–)3/4-immersed, leaving deep pits in the rock; 70–100 perithecia/cm<sup>2</sup>. Ostiole, pale, plane or depressed, ca. 40–150 mm wide. Involucrellum apical, 50–80 mm thick. Exciple 0.24–0.42 mm in diam., wall medium brown to blackish-brown, pale in one studied perithecium. Periphysoids ca. 40–50 × 2 mm. Ascospores 0-septate, 26–37 × 11–18 mm.</p></tp:treatment-sec><tp:treatment-sec sec-type="notes" id="SECID0EC3FK"><title>Notes.</title><p><italic><tp:taxon-name><tp:taxon-name-part taxon-name-part-type="genus" reg="Verrucaria">Verrucaria</tp:taxon-name-part> <tp:taxon-name-part taxon-name-part-type="species" reg="dolomitica">dolomitica</tp:taxon-name-part></tp:taxon-name></italic> and <italic><tp:taxon-name><tp:taxon-name-part taxon-name-part-type="genus" reg="Verrucaria">V.</tp:taxon-name-part> <tp:taxon-name-part taxon-name-part-type="species" reg="foveolata">foveolata</tp:taxon-name-part></tp:taxon-name></italic> have been treated as separate taxa because of the presence (in the former) or absence (in the latter) of an apical involucrellum (<xref ref-type="bibr" rid="B4">Breuss 2004</xref>). <italic><tp:taxon-name><tp:taxon-name-part taxon-name-part-type="genus" reg="Verrucaria">Verrucaria</tp:taxon-name-part> <tp:taxon-name-part taxon-name-part-type="species" reg="dolomitica">dolomitica</tp:taxon-name-part></tp:taxon-name></italic> was reported as new to Finland by <xref ref-type="bibr" rid="B37">Pykälä (2010b)</xref>. However, the Finnish specimens with and without an apical involucrellum have identical ITS sequences or the sequences differ only by a few bases. The Finnish specimens originally identified as <italic><tp:taxon-name><tp:taxon-name-part taxon-name-part-type="genus" reg="Verrucaria">V.</tp:taxon-name-part> <tp:taxon-name-part taxon-name-part-type="species" reg="dolomitica">dolomitica</tp:taxon-name-part></tp:taxon-name></italic> are conspecific with <italic><tp:taxon-name><tp:taxon-name-part taxon-name-part-type="genus" reg="Verrucaria">V.</tp:taxon-name-part> <tp:taxon-name-part taxon-name-part-type="species" reg="foveolata">foveolata</tp:taxon-name-part></tp:taxon-name></italic> and treated as such in <xref ref-type="bibr" rid="B53">Stenroos et al. (2016)</xref>. The Finnish specimens identified as <italic><tp:taxon-name><tp:taxon-name-part taxon-name-part-type="genus" reg="Verrucaria">V.</tp:taxon-name-part> <tp:taxon-name-part taxon-name-part-type="species" reg="dolomitica">dolomitica</tp:taxon-name-part></tp:taxon-name></italic> usually have endolithic thalli and no dark lines have been observed between thalli. The syntypes of <italic><tp:taxon-name><tp:taxon-name-part taxon-name-part-type="genus" reg="Verrucaria">V.</tp:taxon-name-part> <tp:taxon-name-part taxon-name-part-type="species" reg="dolomitica">dolomitica</tp:taxon-name-part></tp:taxon-name></italic> studied have a partly epilithic thin thallus bordered by a dark line. Furthermore, the perithecia are larger than in the Finnish specimens. Thus, <italic><tp:taxon-name><tp:taxon-name-part taxon-name-part-type="genus" reg="Verrucaria">V.</tp:taxon-name-part> <tp:taxon-name-part taxon-name-part-type="species" reg="dolomitica">dolomitica</tp:taxon-name-part></tp:taxon-name></italic> is apparently distinct from <italic><tp:taxon-name><tp:taxon-name-part taxon-name-part-type="genus" reg="Verrucaria">V.</tp:taxon-name-part> <tp:taxon-name-part taxon-name-part-type="species" reg="foveolata">foveolata</tp:taxon-name-part></tp:taxon-name></italic>, but <italic><tp:taxon-name><tp:taxon-name-part taxon-name-part-type="genus" reg="Verrucaria">V.</tp:taxon-name-part> <tp:taxon-name-part taxon-name-part-type="species" reg="dolomitica">dolomitica</tp:taxon-name-part></tp:taxon-name></italic> does not occur in Finland.</p></tp:treatment-sec><ref-list><ref id="B4"><mixed-citation xmlns:xlink="http://www.w3.org/1999/xlink" xlink:type="simple"><person-group><name name-style="western"><surname>Breuss</surname><given-names>O</given-names></name></person-group> (<year>2004</year>) <article-title>Neue Felchtenfunde, vorviegend pyrenocarper Arten, aus Oberösterreich.</article-title><source>Österreichische Zeitschrift für Pilzkunde</source><volume>13</volume>: <fpage>267</fpage>–<lpage>275</lpage>.</mixed-citation></ref><ref id="B37"><mixed-citation xmlns:xlink="http://www.w3.org/1999/xlink" xlink:type="simple"><person-group><name name-style="western"><surname>Pykälä</surname><given-names>J</given-names></name></person-group> (<year>2010b</year>) <article-title>Additions to the lichen flora of Finland. V.</article-title><source><tp:taxon-name><tp:taxon-name-part taxon-name-part-type="genus">Graphis</tp:taxon-name-part></tp:taxon-name> Scripta</source><volume>22</volume>(<issue>2</issue>): <fpage>54</fpage>–<lpage>62</lpage>.</mixed-citation></ref><ref id="B53"><mixed-citation xmlns:xlink="http://www.w3.org/1999/xlink" xlink:type="simple"><person-group><name name-style="western"><surname>Stenroos</surname><given-names>S</given-names></name><name name-style="western"><surname>Velmala</surname><given-names>S</given-names></name><name name-style="western"><surname>Pykälä</surname><given-names>J</given-names></name><name name-style="western"><surname>Ahti</surname><given-names>T</given-names></name></person-group> (<year>2016</year>) <article-title>Lichens of Finland.</article-title><source>Norrlinia</source><volume>30</volume>: <fpage>1</fpage>–<lpage>896</lpage>.</mixed-citation></ref></ref-list></tp:taxon-treatment>
