# Supplementary material for: Taxonomy of Verrucaria species characterised by large spores, perithecia leaving pits in the rock and a pale thin thallus in Finland
Source: MycoKeys. 2020 Sep 2;72:43–92. doi: 10.3897/mycokeys.72.56223 (PMC7481264; doi:10.3897/mycokeys.72.56223)
Supplement: XML Treatment for Verrucaria epipolaea [file mycokeys.72.56223-treatment25.xml]

<!DOCTYPE tp:taxon-treatment
  PUBLIC "-//TaxonX//DTD Taxonomic Treatment Publishing DTD v0 20100105//EN" "tax-treatment-NSO.dtd">
<tp:taxon-treatment xmlns:tp="http://www.plazi.org/taxpub"><tp:treatment-meta><kwd-group><label>Taxon classification</label><kwd><named-content xmlns:xlink="http://www.w3.org/1999/xlink" content-type="kingdom">Fungi</named-content></kwd><kwd><named-content xmlns:xlink="http://www.w3.org/1999/xlink" content-type="order">Verrucariales</named-content></kwd><kwd><named-content xmlns:xlink="http://www.w3.org/1999/xlink" content-type="family">Verrucariaceae</named-content></kwd></kwd-group><mixed-citation publication-type="journal"><person-group><name><surname>Pykälä</surname><given-names>Juha</given-names></name><name><surname>Kantelinen</surname><given-names>Annina</given-names></name><name><surname>Myllys</surname><given-names>Leena</given-names></name></person-group><article-title>Taxonomy of <italic><tp:taxon-name><tp:taxon-name-part taxon-name-part-type="genus" reg="Verrucaria">Verrucaria</tp:taxon-name-part></tp:taxon-name></italic> species characterised by large spores, perithecia leaving pits in the rock and a pale thin thallus in Finland</article-title><source>MycoKeys</source><day>02</day><month>9</month><year>2020</year><volume>72</volume><fpage>43</fpage><lpage>92</lpage><pub-id pub-id-type="doi">10.3897/mycokeys.72.56223</pub-id></mixed-citation></tp:treatment-meta><tp:nomenclature><tp:taxon-name><object-id xmlns:xlink="http://www.w3.org/1999/xlink" content-type="arpha" xlink:type="simple">32D3583F-B432-5259-B788-5C74E6D2E51C</object-id>
            <tp:taxon-name-part taxon-name-part-type="genus" reg="Verrucaria">Verrucaria</tp:taxon-name-part>
            <tp:taxon-name-part taxon-name-part-type="species" reg="epipolaea">epipolaea</tp:taxon-name-part>
          </tp:taxon-name><tp:taxon-authority>Ach., Lichenogr. Univers. p. 285, 1810</tp:taxon-authority></tp:nomenclature><tp:treatment-sec sec-type="material" id="SECID0EFBGK"><title>Type.</title><p>[Switzerland] Helvetia (H-ACH 686!, holotype?, piece on the upper left).</p></tp:treatment-sec><tp:treatment-sec sec-type="description" id="SECID0EKBGK"><title>Description.</title><p>Prothallus not seen. Thallus pale grey, thin, continuous, up to 0.1 mm thick. Perithecia 0.26–0.41 mm, 1/4–1/2-immersed in thallus, sometimes with thin irregular thalline cover; ca. 70–100 perithecia/cm<sup>2</sup>. Ostiole inconspicuous, dark, plane or depressed, ca. 20–70 mm wide. Involucrellum slightly exceeding half of the exciple or reaching the exciple base level, 50–70 mm thick, appressed to the exciple or slightly diverging from it. Exciple 0.25–0.32 mm in diam., wall pale. Periphysoids ca. 30–40 × 1.5–2 mm, branching. Asci 75–117 × 25–37 mm, 8-spored. Ascospores 0-septate, (25.3–)26.8–29.6–32.3(–34.4) × (10.4–)11.8–12.5–13.2(–13.4) mm (n = 37).</p></tp:treatment-sec><tp:treatment-sec sec-type="notes" id="SECID0ESBGK"><title>Notes.</title><p><italic><tp:taxon-name><tp:taxon-name-part taxon-name-part-type="genus" reg="Verrucaria">Verrucaria</tp:taxon-name-part> <tp:taxon-name-part taxon-name-part-type="species" reg="epipolaea">epipolaea</tp:taxon-name-part></tp:taxon-name></italic> is reminiscent of rare morphs of <italic><tp:taxon-name><tp:taxon-name-part taxon-name-part-type="genus" reg="Verrucaria">V.</tp:taxon-name-part> <tp:taxon-name-part taxon-name-part-type="species" reg="kuusamoensis">kuusamoensis</tp:taxon-name-part></tp:taxon-name></italic> with a pale exciple. It differs in less immersed perithecia by not leaving pits and in the consistently hyaline exciple wall.</p></tp:treatment-sec></tp:taxon-treatment>
