# Supplementary material for: Taxonomy of Verrucaria species characterised by large spores, perithecia leaving pits in the rock and a pale thin thallus in Finland
Source: MycoKeys. 2020 Sep 2;72:43–92. doi: 10.3897/mycokeys.72.56223 (PMC7481264; doi:10.3897/mycokeys.72.56223)
Supplement: XML Treatment for Verrucaria euboensis [file mycokeys.72.56223-treatment26.xml]

<!DOCTYPE tp:taxon-treatment
  PUBLIC "-//TaxonX//DTD Taxonomic Treatment Publishing DTD v0 20100105//EN" "tax-treatment-NSO.dtd">
<tp:taxon-treatment xmlns:tp="http://www.plazi.org/taxpub"><tp:treatment-meta><kwd-group><label>Taxon classification</label><kwd><named-content xmlns:xlink="http://www.w3.org/1999/xlink" content-type="kingdom">Fungi</named-content></kwd><kwd><named-content xmlns:xlink="http://www.w3.org/1999/xlink" content-type="order">Verrucariales</named-content></kwd><kwd><named-content xmlns:xlink="http://www.w3.org/1999/xlink" content-type="family">Verrucariaceae</named-content></kwd></kwd-group><mixed-citation publication-type="journal"><person-group><name><surname>Pykälä</surname><given-names>Juha</given-names></name><name><surname>Kantelinen</surname><given-names>Annina</given-names></name><name><surname>Myllys</surname><given-names>Leena</given-names></name></person-group><article-title>Taxonomy of <italic><tp:taxon-name><tp:taxon-name-part taxon-name-part-type="genus" reg="Verrucaria">Verrucaria</tp:taxon-name-part></tp:taxon-name></italic> species characterised by large spores, perithecia leaving pits in the rock and a pale thin thallus in Finland</article-title><source>MycoKeys</source><day>02</day><month>9</month><year>2020</year><volume>72</volume><fpage>43</fpage><lpage>92</lpage><pub-id pub-id-type="doi">10.3897/mycokeys.72.56223</pub-id></mixed-citation></tp:treatment-meta><tp:nomenclature><tp:taxon-name><object-id xmlns:xlink="http://www.w3.org/1999/xlink" content-type="arpha" xlink:type="simple">01B55C54-94DE-52C3-A163-11ADF2BB32D4</object-id>
            <tp:taxon-name-part taxon-name-part-type="genus" reg="Verrucaria">Verrucaria</tp:taxon-name-part>
            <tp:taxon-name-part taxon-name-part-type="species" reg="euboensis">euboensis</tp:taxon-name-part>
          </tp:taxon-name><tp:taxon-authority>Servít, Stud. Bot. Čech. 9: 83, 1948</tp:taxon-authority></tp:nomenclature><tp:treatment-sec sec-type="material" id="SECID0ERDGK"><title>Type.</title><p>[Greece,] Euboea: Berg Xerowuni, ca. 1100 m alt., 1931, Rechinger (PRM-858655!, isotype).</p></tp:treatment-sec><tp:treatment-sec sec-type="description" id="SECID0EWDGK"><title>Description.</title><p>Prothallus not seen. Thallus white to whitish-grey, endolithic. Perithecia 0.2–0.35 mm, 3/4–1-immersed, leaving deep pits in the rock. Involucrellum covering half of the exciple, ca. 100 mm thick, appressed to the exciple. Exciple ca. 0.35–0.45 mm in diam., wall black. Periphysoids ca. 40–50 × 2–2.5 mm. Ascospores 0-septate, 25–30 × 12–16 mm.</p></tp:treatment-sec><tp:treatment-sec sec-type="notes" id="SECID0E2DGK"><title>Notes.</title><p>The species may be conspecific with <italic><tp:taxon-name><tp:taxon-name-part taxon-name-part-type="genus" reg="Verrucaria">V.</tp:taxon-name-part> <tp:taxon-name-part taxon-name-part-type="species" reg="viridula">viridula</tp:taxon-name-part></tp:taxon-name></italic>, but the thallus is endolithic.</p></tp:treatment-sec></tp:taxon-treatment>
