# Supplementary material for: Taxonomy of Verrucaria species characterised by large spores, perithecia leaving pits in the rock and a pale thin thallus in Finland
Source: MycoKeys. 2020 Sep 2;72:43–92. doi: 10.3897/mycokeys.72.56223 (PMC7481264; doi:10.3897/mycokeys.72.56223)
Supplement: XML Treatment for Verrucaria grossa [file mycokeys.72.56223-treatment27.xml]

<!DOCTYPE tp:taxon-treatment
  PUBLIC "-//TaxonX//DTD Taxonomic Treatment Publishing DTD v0 20100105//EN" "tax-treatment-NSO.dtd">
<tp:taxon-treatment xmlns:tp="http://www.plazi.org/taxpub"><tp:treatment-meta><kwd-group><label>Taxon classification</label><kwd><named-content xmlns:xlink="http://www.w3.org/1999/xlink" content-type="kingdom">Fungi</named-content></kwd><kwd><named-content xmlns:xlink="http://www.w3.org/1999/xlink" content-type="order">Verrucariales</named-content></kwd><kwd><named-content xmlns:xlink="http://www.w3.org/1999/xlink" content-type="family">Verrucariaceae</named-content></kwd></kwd-group><mixed-citation publication-type="journal"><person-group><name><surname>Pykälä</surname><given-names>Juha</given-names></name><name><surname>Kantelinen</surname><given-names>Annina</given-names></name><name><surname>Myllys</surname><given-names>Leena</given-names></name></person-group><article-title>Taxonomy of <italic><tp:taxon-name><tp:taxon-name-part taxon-name-part-type="genus" reg="Verrucaria">Verrucaria</tp:taxon-name-part></tp:taxon-name></italic> species characterised by large spores, perithecia leaving pits in the rock and a pale thin thallus in Finland</article-title><source>MycoKeys</source><day>02</day><month>9</month><year>2020</year><volume>72</volume><fpage>43</fpage><lpage>92</lpage><pub-id pub-id-type="doi">10.3897/mycokeys.72.56223</pub-id></mixed-citation></tp:treatment-meta><tp:nomenclature><tp:taxon-name><object-id xmlns:xlink="http://www.w3.org/1999/xlink" content-type="arpha" xlink:type="simple">7689CA17-CA34-59E8-9B82-E17DED837634</object-id>
            <tp:taxon-name-part taxon-name-part-type="genus" reg="Verrucaria">Verrucaria</tp:taxon-name-part>
            <tp:taxon-name-part taxon-name-part-type="species" reg="grossa">grossa</tp:taxon-name-part>
          </tp:taxon-name><tp:taxon-authority>Nyl., in Nylander &amp; Saelan, Herb. Mus. Fennici 111, 1859</tp:taxon-authority></tp:nomenclature><tp:treatment-sec sec-type="material" id="SECID0EPFGK"><title>Type.</title><p>[Russia,] Lapponia Rossica, 1843, F. Nylander (H!, holotype or syntype).</p></tp:treatment-sec><tp:treatment-sec sec-type="description" id="SECID0EUFGK"><title>Description.</title><p>Prothallus not seen. Thallus grey, rimose. Perithecia ca. 0.4–0.6 mm, 1/2-immersed, leaving deep pits in the rock. Involucrellum enveloping the exciple, ca. 50–100 mm thick, thicker at apex. Exciple ca. 0.3–0.4 mm in diam., wall black. Ascospores in very poor condition, 0-septate, ca. 22–25 × 10 mm.</p></tp:treatment-sec><tp:treatment-sec sec-type="notes" id="SECID0EZFGK"><title>Notes.</title><p>The specimen in H is small and in a very poor condition. Vainio (1921) reported the spore size of 15–24 × 10–18 mm. <xref ref-type="bibr" rid="B37">Pykälä (2010b)</xref> reported the species new to Finland. The Finnish specimen (the sequencing failed) may be rather similar to the one sectioned perithecium of the type of <italic><tp:taxon-name><tp:taxon-name-part taxon-name-part-type="genus" reg="Verrucaria">V.</tp:taxon-name-part> <tp:taxon-name-part taxon-name-part-type="species" reg="grossa">grossa</tp:taxon-name-part></tp:taxon-name></italic>, which, however, had spores in poor condition. <italic><tp:taxon-name><tp:taxon-name-part taxon-name-part-type="genus" reg="Verrucaria">Verrucaria</tp:taxon-name-part> <tp:taxon-name-part taxon-name-part-type="species" reg="grossa">grossa</tp:taxon-name-part></tp:taxon-name></italic> should be treated as a species with unresolved identity unless better type material can be located.</p></tp:treatment-sec><ref-list><ref id="B37"><mixed-citation xmlns:xlink="http://www.w3.org/1999/xlink" xlink:type="simple"><person-group><name name-style="western"><surname>Pykälä</surname><given-names>J</given-names></name></person-group> (<year>2010b</year>) <article-title>Additions to the lichen flora of Finland. V.</article-title><source><tp:taxon-name><tp:taxon-name-part taxon-name-part-type="genus">Graphis</tp:taxon-name-part></tp:taxon-name> Scripta</source><volume>22</volume>(<issue>2</issue>): <fpage>54</fpage>–<lpage>62</lpage>.</mixed-citation></ref></ref-list></tp:taxon-treatment>
