# Supplementary material for: Taxonomy of Verrucaria species characterised by large spores, perithecia leaving pits in the rock and a pale thin thallus in Finland
Source: MycoKeys. 2020 Sep 2;72:43–92. doi: 10.3897/mycokeys.72.56223 (PMC7481264; doi:10.3897/mycokeys.72.56223)
Supplement: XML Treatment for Verrucaria hercegensis [file mycokeys.72.56223-treatment28.xml]

<!DOCTYPE tp:taxon-treatment
  PUBLIC "-//TaxonX//DTD Taxonomic Treatment Publishing DTD v0 20100105//EN" "tax-treatment-NSO.dtd">
<tp:taxon-treatment xmlns:tp="http://www.plazi.org/taxpub"><tp:treatment-meta><kwd-group><label>Taxon classification</label><kwd><named-content xmlns:xlink="http://www.w3.org/1999/xlink" content-type="kingdom">Fungi</named-content></kwd><kwd><named-content xmlns:xlink="http://www.w3.org/1999/xlink" content-type="order">Verrucariales</named-content></kwd><kwd><named-content xmlns:xlink="http://www.w3.org/1999/xlink" content-type="family">Verrucariaceae</named-content></kwd></kwd-group><mixed-citation publication-type="journal"><person-group><name><surname>Pykälä</surname><given-names>Juha</given-names></name><name><surname>Kantelinen</surname><given-names>Annina</given-names></name><name><surname>Myllys</surname><given-names>Leena</given-names></name></person-group><article-title>Taxonomy of <italic><tp:taxon-name><tp:taxon-name-part taxon-name-part-type="genus" reg="Verrucaria">Verrucaria</tp:taxon-name-part></tp:taxon-name></italic> species characterised by large spores, perithecia leaving pits in the rock and a pale thin thallus in Finland</article-title><source>MycoKeys</source><day>02</day><month>9</month><year>2020</year><volume>72</volume><fpage>43</fpage><lpage>92</lpage><pub-id pub-id-type="doi">10.3897/mycokeys.72.56223</pub-id></mixed-citation></tp:treatment-meta><tp:nomenclature><tp:taxon-name><object-id xmlns:xlink="http://www.w3.org/1999/xlink" content-type="arpha" xlink:type="simple">8D6A1538-ADEA-574A-BB03-D59DEF27C6B5</object-id>
            <tp:taxon-name-part taxon-name-part-type="genus" reg="Verrucaria">Verrucaria</tp:taxon-name-part>
            <tp:taxon-name-part taxon-name-part-type="species" reg="hercegensis">hercegensis</tp:taxon-name-part>
          </tp:taxon-name><tp:taxon-authority>Servít, Stud. Bot. Čech. 9: 85, 1948</tp:taxon-authority></tp:nomenclature><tp:treatment-sec sec-type="material" id="SECID0E3HGK"><title>Type.</title><p>[Montenegro] Dalmatia mer., Herceg Novi, 80 m, 1929, M. Servít (PRM-760604!, holotype).</p></tp:treatment-sec><tp:treatment-sec sec-type="description" id="SECID0EBIGK"><title>Description.</title><p>Prothallus not seen. Thallus white to grey, endolithic. Perithecia 0.12–0.26 mm, immersed, leaving deep pits in the rock; ca. 30–40 perithecia/cm<sup>2</sup>. Involucrellum absent. Exciple ca. 0.4 mm in diam., wall black. Periphysoids ca. 35–50 × 1.5–2 mm, branched-anastomosing. Ascospores 0-septate (only few seen), 20–23 × 10–11 mm.</p></tp:treatment-sec><tp:treatment-sec sec-type="notes" id="SECID0EJIGK"><title>Notes.</title><p>The spore size given in the protologue (<xref ref-type="bibr" rid="B48">Servít 1948</xref>) is 21–25(–32) × 12–13(–15) mm. The species differs from <italic><tp:taxon-name><tp:taxon-name-part taxon-name-part-type="genus" reg="Verrucaria">V.</tp:taxon-name-part> <tp:taxon-name-part taxon-name-part-type="species" reg="devergens">devergens</tp:taxon-name-part></tp:taxon-name></italic> and <italic><tp:taxon-name><tp:taxon-name-part taxon-name-part-type="genus" reg="Verrucaria">V.</tp:taxon-name-part> <tp:taxon-name-part taxon-name-part-type="species" reg="foveolata">foveolata</tp:taxon-name-part></tp:taxon-name></italic> in smaller spores. <italic><tp:taxon-name><tp:taxon-name-part taxon-name-part-type="genus" reg="Verrucaria">Verrucaria</tp:taxon-name-part> <tp:taxon-name-part taxon-name-part-type="species" reg="devergens">devergens</tp:taxon-name-part></tp:taxon-name></italic> has smaller exciple (up to 0.35 mm). <italic><tp:taxon-name><tp:taxon-name-part taxon-name-part-type="genus" reg="Verrucaria">Verrucaria</tp:taxon-name-part> <tp:taxon-name-part taxon-name-part-type="species" reg="caesiopsila">caesiopsila</tp:taxon-name-part></tp:taxon-name></italic> may differ in a smaller exciple and possibly in smaller spores.</p></tp:treatment-sec><ref-list><ref id="B48"><mixed-citation xmlns:xlink="http://www.w3.org/1999/xlink" xlink:type="simple"><person-group><name name-style="western"><surname>Servít</surname><given-names>M</given-names></name></person-group> (<year>1948</year>) <article-title>The new lichens of the Pyrenocarpae-group. II.</article-title><source>Studia Botanica Čechoslovaca</source><volume>9</volume>: <fpage>67</fpage>–<lpage>115</lpage>.</mixed-citation></ref></ref-list></tp:taxon-treatment>
