# Supplementary material for: Taxonomy of Verrucaria species characterised by large spores, perithecia leaving pits in the rock and a pale thin thallus in Finland
Source: MycoKeys. 2020 Sep 2;72:43–92. doi: 10.3897/mycokeys.72.56223 (PMC7481264; doi:10.3897/mycokeys.72.56223)
Supplement: XML Treatment for Verrucaria hochstetteri [file mycokeys.72.56223-treatment29.xml]

<!DOCTYPE tp:taxon-treatment
  PUBLIC "-//TaxonX//DTD Taxonomic Treatment Publishing DTD v0 20100105//EN" "tax-treatment-NSO.dtd">
<tp:taxon-treatment xmlns:tp="http://www.plazi.org/taxpub"><tp:treatment-meta><kwd-group><label>Taxon classification</label><kwd><named-content xmlns:xlink="http://www.w3.org/1999/xlink" content-type="kingdom">Fungi</named-content></kwd><kwd><named-content xmlns:xlink="http://www.w3.org/1999/xlink" content-type="order">Verrucariales</named-content></kwd><kwd><named-content xmlns:xlink="http://www.w3.org/1999/xlink" content-type="family">Verrucariaceae</named-content></kwd></kwd-group><mixed-citation publication-type="journal"><person-group><name><surname>Pykälä</surname><given-names>Juha</given-names></name><name><surname>Kantelinen</surname><given-names>Annina</given-names></name><name><surname>Myllys</surname><given-names>Leena</given-names></name></person-group><article-title>Taxonomy of <italic><tp:taxon-name><tp:taxon-name-part taxon-name-part-type="genus" reg="Verrucaria">Verrucaria</tp:taxon-name-part></tp:taxon-name></italic> species characterised by large spores, perithecia leaving pits in the rock and a pale thin thallus in Finland</article-title><source>MycoKeys</source><day>02</day><month>9</month><year>2020</year><volume>72</volume><fpage>43</fpage><lpage>92</lpage><pub-id pub-id-type="doi">10.3897/mycokeys.72.56223</pub-id></mixed-citation></tp:treatment-meta><tp:nomenclature><tp:taxon-name><object-id xmlns:xlink="http://www.w3.org/1999/xlink" content-type="arpha" xlink:type="simple">E0BC266A-797E-5068-838F-F33A01785042</object-id>
            <tp:taxon-name-part taxon-name-part-type="genus" reg="Verrucaria">Verrucaria</tp:taxon-name-part>
            <tp:taxon-name-part taxon-name-part-type="species" reg="hochstetteri">hochstetteri</tp:taxon-name-part>
          </tp:taxon-name><tp:taxon-authority>Fr., Lichenogr. Europ. Reform. 435, 1831</tp:taxon-authority></tp:nomenclature><tp:treatment-sec sec-type="material" id="SECID0ECLGK"><title>Type.</title><p>Germania: Regni Würtemberg, Blabyrae, ad rupes calcareas, Hochstetter (UPS-L-708716!, holotype).</p></tp:treatment-sec><tp:treatment-sec sec-type="description" id="SECID0EHLGK"><title>Description.</title><p>Prothallus not seen. Thallus light grey, endolithic, dark lines between contiguous conspecific thalli present. Perithecia immersed, leaving deep pits in the rock. Involucrellum absent. Exciple 0.32–0.4 mm in diam., longer than wide, wall black, rather thin. Asci ca. 110–125 × 30–38 mm. Ascospores 0-septate, (25–)26–30(–35) × 16–20 mm.</p></tp:treatment-sec><tp:treatment-sec sec-type="notes" id="SECID0EMLGK"><title>Notes.</title><p>The specimen is small and the description above is based on only one perithecium dissected. <italic><tp:taxon-name><tp:taxon-name-part taxon-name-part-type="genus" reg="Verrucaria">Verrucaria</tp:taxon-name-part> <tp:taxon-name-part taxon-name-part-type="species" reg="hochstetteri">hochstetteri</tp:taxon-name-part></tp:taxon-name></italic> was reported from Finland by <xref ref-type="bibr" rid="B35">Pykälä (2007)</xref>. However, all the Finnish specimens have narrower spores (max. 18 mm broad) than in the type specimen of <italic><tp:taxon-name><tp:taxon-name-part taxon-name-part-type="genus" reg="Verrucaria">V.</tp:taxon-name-part> <tp:taxon-name-part taxon-name-part-type="species" reg="hochstetteri">hochstetteri</tp:taxon-name-part></tp:taxon-name></italic> and no dark lines between contiguous conspecific thalli. Thus, they apparently do not belong to <italic><tp:taxon-name><tp:taxon-name-part taxon-name-part-type="genus" reg="Verrucaria">V.</tp:taxon-name-part> <tp:taxon-name-part taxon-name-part-type="species" reg="hochstetteri">hochstetteri</tp:taxon-name-part></tp:taxon-name></italic>, but to <italic><tp:taxon-name><tp:taxon-name-part taxon-name-part-type="genus" reg="Verrucaria">V.</tp:taxon-name-part> <tp:taxon-name-part taxon-name-part-type="species" reg="foveolata">foveolata</tp:taxon-name-part></tp:taxon-name></italic>.</p></tp:treatment-sec><ref-list><ref id="B35"><mixed-citation xmlns:xlink="http://www.w3.org/1999/xlink" xlink:type="simple"><person-group><name name-style="western"><surname>Pykälä</surname><given-names>J</given-names></name></person-group> (<year>2007</year>) <article-title>Additions to the lichen flora of Finland. II. Calcareous rocks and associated soils in Lohja.</article-title><source><tp:taxon-name><tp:taxon-name-part taxon-name-part-type="genus">Graphis</tp:taxon-name-part></tp:taxon-name> Scripta</source><volume>19</volume>(<issue>1</issue>): <fpage>17</fpage>–<lpage>32</lpage>.</mixed-citation></ref></ref-list></tp:taxon-treatment>
