# Supplementary material for: Taxonomy of Verrucaria species characterised by large spores, perithecia leaving pits in the rock and a pale thin thallus in Finland
Source: MycoKeys. 2020 Sep 2;72:43–92. doi: 10.3897/mycokeys.72.56223 (PMC7481264; doi:10.3897/mycokeys.72.56223)
Supplement: XML Treatment for Verrucaria integrella [file mycokeys.72.56223-treatment31.xml]

<!DOCTYPE tp:taxon-treatment
  PUBLIC "-//TaxonX//DTD Taxonomic Treatment Publishing DTD v0 20100105//EN" "tax-treatment-NSO.dtd">
<tp:taxon-treatment xmlns:tp="http://www.plazi.org/taxpub"><tp:treatment-meta><kwd-group><label>Taxon classification</label><kwd><named-content xmlns:xlink="http://www.w3.org/1999/xlink" content-type="kingdom">Fungi</named-content></kwd><kwd><named-content xmlns:xlink="http://www.w3.org/1999/xlink" content-type="order">Verrucariales</named-content></kwd><kwd><named-content xmlns:xlink="http://www.w3.org/1999/xlink" content-type="family">Verrucariaceae</named-content></kwd></kwd-group><mixed-citation publication-type="journal"><person-group><name><surname>Pykälä</surname><given-names>Juha</given-names></name><name><surname>Kantelinen</surname><given-names>Annina</given-names></name><name><surname>Myllys</surname><given-names>Leena</given-names></name></person-group><article-title>Taxonomy of <italic><tp:taxon-name><tp:taxon-name-part taxon-name-part-type="genus" reg="Verrucaria">Verrucaria</tp:taxon-name-part></tp:taxon-name></italic> species characterised by large spores, perithecia leaving pits in the rock and a pale thin thallus in Finland</article-title><source>MycoKeys</source><day>02</day><month>9</month><year>2020</year><volume>72</volume><fpage>43</fpage><lpage>92</lpage><pub-id pub-id-type="doi">10.3897/mycokeys.72.56223</pub-id></mixed-citation></tp:treatment-meta><tp:nomenclature><tp:taxon-name><object-id xmlns:xlink="http://www.w3.org/1999/xlink" content-type="arpha" xlink:type="simple">F978A223-332E-54AB-B540-FB8908240935</object-id>
            <tp:taxon-name-part taxon-name-part-type="genus" reg="Verrucaria">Verrucaria</tp:taxon-name-part>
            <tp:taxon-name-part taxon-name-part-type="species" reg="integrella">integrella</tp:taxon-name-part>
          </tp:taxon-name><tp:taxon-authority>(Nyl.) Nyl., Lich. Pyrenaeorum Orient. Obs. Nov.: 21, 1891</tp:taxon-authority><tp:nomenclature-citation-list><tp:nomenclature-citation><tp:taxon-name>
                <tp:taxon-name-part taxon-name-part-type="genus" reg="Verrucaria">Verrucaria</tp:taxon-name-part> <tp:taxon-name-part taxon-name-part-type="species" reg="integra">integra</tp:taxon-name-part> <tp:taxon-name-part taxon-name-part-type="basionym-authority">(Nyl.)</tp:taxon-name-part> <tp:taxon-name-part taxon-name-part-type="authority">Nyl.</tp:taxon-name-part> <tp:taxon-name-part taxon-name-part-type="infraspecific-rank">f.</tp:taxon-name-part> <tp:taxon-name-part taxon-name-part-type="form" reg="integrella">integrella</tp:taxon-name-part></tp:taxon-name><comment>Nyl, Flora 64: 457, 1881. Basionym.</comment></tp:nomenclature-citation></tp:nomenclature-citation-list></tp:nomenclature><tp:treatment-sec sec-type="material" id="SECID0EKTGK"><title>Type.</title><p>[Switzerland] ad dolomit supra Poschiavo, Anzi (H-NYL 3384!, syntype).</p></tp:treatment-sec><tp:treatment-sec sec-type="description" id="SECID0EPTGK"><title>Description.</title><p>Prothallus absent. Thallus inconspicuous, endolithic. Perithecia 0.18–0.23 mm, 3/4–1-immersed, leaving deep pits in the rock; ca. 100–110 perithecia/cm<sup>2</sup>. Ostiole depressed, ca. 20–50 mm wide. Involucrellum absent (?). Exciple ca. 0.2 mm in diam., wall dark. Ascospores 0-septate, ca. 17–21 × 11–12 mm.</p></tp:treatment-sec><tp:treatment-sec sec-type="notes" id="SECID0EXTGK"><title>Notes.</title><p>The studied specimen may be a tiny syntype. Nylander has annotated to the specimen: spores 18–24 × 11–14 mm. <italic><tp:taxon-name><tp:taxon-name-part taxon-name-part-type="genus" reg="Verrucaria">Verrucaria</tp:taxon-name-part> <tp:taxon-name-part taxon-name-part-type="species" reg="integrella">integrella</tp:taxon-name-part></tp:taxon-name></italic> may be synonymous with <italic><tp:taxon-name><tp:taxon-name-part taxon-name-part-type="genus" reg="Verrucaria">V.</tp:taxon-name-part> <tp:taxon-name-part taxon-name-part-type="species" reg="caesiopsila">caesiopsila</tp:taxon-name-part></tp:taxon-name></italic> as often stated in literature (e.g. <xref ref-type="bibr" rid="B11">Clauzade and Roux 1985</xref>; <xref ref-type="bibr" rid="B47">Santesson et al. 2004</xref>).</p></tp:treatment-sec><ref-list><ref id="B11"><mixed-citation xmlns:xlink="http://www.w3.org/1999/xlink" xlink:type="simple"><person-group><name name-style="western"><surname>Clauzade</surname><given-names>G</given-names></name><name name-style="western"><surname>Roux</surname><given-names>C</given-names></name></person-group> (<year>1985</year>) <source>Likenoj de Okcidenta Europo. Ilustrita Determinlibro.</source><publisher-name>Bulletin de la Societe Botanique du Centre-Ouest</publisher-name>, <publisher-loc>Nouvelle Serie, Numero Special 7. Royan</publisher-loc>, <size units="page">893 pp</size>.</mixed-citation></ref><ref id="B47"><mixed-citation xmlns:xlink="http://www.w3.org/1999/xlink" xlink:type="simple"><person-group><name name-style="western"><surname>Santesson</surname><given-names>R</given-names></name><name name-style="western"><surname>Moberg</surname><given-names>R</given-names></name><name name-style="western"><surname>Nordin</surname><given-names>A</given-names></name><name name-style="western"><surname>Tønsberg</surname><given-names>T</given-names></name><name name-style="western"><surname>Vitikainen</surname><given-names>O</given-names></name></person-group> (<year>2004</year>) <source>Lichen-Forming and Lichenicolous <tp:taxon-name><tp:taxon-name-part taxon-name-part-type="kingdom">Fungi</tp:taxon-name-part></tp:taxon-name> of Fennoscandia.</source><publisher-name>Museum of Evolution</publisher-name>, <publisher-loc>Uppsala University, Uppsala</publisher-loc>, <size units="page">359 pp</size>.</mixed-citation></ref></ref-list></tp:taxon-treatment>
