# Supplementary material for: Taxonomy of Verrucaria species characterised by large spores, perithecia leaving pits in the rock and a pale thin thallus in Finland
Source: MycoKeys. 2020 Sep 2;72:43–92. doi: 10.3897/mycokeys.72.56223 (PMC7481264; doi:10.3897/mycokeys.72.56223)
Supplement: XML Treatment for Verrucaria koerberi [file mycokeys.72.56223-treatment32.xml]

<!DOCTYPE tp:taxon-treatment
  PUBLIC "-//TaxonX//DTD Taxonomic Treatment Publishing DTD v0 20100105//EN" "tax-treatment-NSO.dtd">
<tp:taxon-treatment xmlns:tp="http://www.plazi.org/taxpub"><tp:treatment-meta><kwd-group><label>Taxon classification</label><kwd><named-content xmlns:xlink="http://www.w3.org/1999/xlink" content-type="kingdom">Fungi</named-content></kwd><kwd><named-content xmlns:xlink="http://www.w3.org/1999/xlink" content-type="order">Verrucariales</named-content></kwd><kwd><named-content xmlns:xlink="http://www.w3.org/1999/xlink" content-type="family">Verrucariaceae</named-content></kwd></kwd-group><mixed-citation publication-type="journal"><person-group><name><surname>Pykälä</surname><given-names>Juha</given-names></name><name><surname>Kantelinen</surname><given-names>Annina</given-names></name><name><surname>Myllys</surname><given-names>Leena</given-names></name></person-group><article-title>Taxonomy of <italic><tp:taxon-name><tp:taxon-name-part taxon-name-part-type="genus" reg="Verrucaria">Verrucaria</tp:taxon-name-part></tp:taxon-name></italic> species characterised by large spores, perithecia leaving pits in the rock and a pale thin thallus in Finland</article-title><source>MycoKeys</source><day>02</day><month>9</month><year>2020</year><volume>72</volume><fpage>43</fpage><lpage>92</lpage><pub-id pub-id-type="doi">10.3897/mycokeys.72.56223</pub-id></mixed-citation></tp:treatment-meta><tp:nomenclature><tp:taxon-name><object-id xmlns:xlink="http://www.w3.org/1999/xlink" content-type="arpha" xlink:type="simple">A350DDF5-3AED-506F-8B28-62C2B66F4E3C</object-id>
            <tp:taxon-name-part taxon-name-part-type="genus" reg="Verrucaria">Verrucaria</tp:taxon-name-part>
            <tp:taxon-name-part taxon-name-part-type="species" reg="koerberi">koerberi</tp:taxon-name-part>
          </tp:taxon-name><tp:taxon-authority>Hepp, Flechten Eur. 692, 1860</tp:taxon-authority></tp:nomenclature><tp:treatment-sec sec-type="material" id="SECID0E5VGK"><title>Type.</title><p>[Germany] an Dolomitfelsen in Laubwäldern bei Eichstätt (Baiern), F. Arnold, Hepp, Flechten Eur. 692 (UPS-L-069713!, syntype).</p></tp:treatment-sec><tp:treatment-sec sec-type="description" id="SECID0EDWGK"><title>Description.</title><p>Prothallus not seen. Thallus white, endolithic to thinly epilithic. Perithecia 0.2–0.3 mm, 3/4–1-immersed, leaving deep pits in the rock, surrounded by a thalline collar, ca. 50–120 perithecia/cm<sup>2</sup>. Ostiole inconspicuous, dark, depressed, ostiolar depression up to 100 mm wide. Involucrellum apical, 40–70 mm thick, appressed to the exciple. Exciple 0.17–0.25 mm in diam., wall dark. Periphysoids ca. 30 × 1.5 mm. Ascospores 0-septate, (17–)18–21 × (7–)8 mm.</p></tp:treatment-sec><tp:treatment-sec sec-type="notes" id="SECID0ELWGK"><title>Notes.</title><p>This species differs from <italic><tp:taxon-name><tp:taxon-name-part taxon-name-part-type="genus" reg="Verrucaria">V.</tp:taxon-name-part> <tp:taxon-name-part taxon-name-part-type="species" reg="subtilis">subtilis</tp:taxon-name-part></tp:taxon-name></italic> in smaller spores. The specimen H-NYL 7012 does not belong to the type material because it has too large spores (25–33 × 12–16 mm).</p></tp:treatment-sec></tp:taxon-treatment>
