# Supplementary material for: Taxonomy of Verrucaria species characterised by large spores, perithecia leaving pits in the rock and a pale thin thallus in Finland
Source: MycoKeys. 2020 Sep 2;72:43–92. doi: 10.3897/mycokeys.72.56223 (PMC7481264; doi:10.3897/mycokeys.72.56223)
Supplement: XML Treatment for Verrucaria mimicrans [file mycokeys.72.56223-treatment34.xml]

<!DOCTYPE tp:taxon-treatment
  PUBLIC "-//TaxonX//DTD Taxonomic Treatment Publishing DTD v0 20100105//EN" "tax-treatment-NSO.dtd">
<tp:taxon-treatment xmlns:tp="http://www.plazi.org/taxpub"><tp:treatment-meta><kwd-group><label>Taxon classification</label><kwd><named-content xmlns:xlink="http://www.w3.org/1999/xlink" content-type="kingdom">Fungi</named-content></kwd><kwd><named-content xmlns:xlink="http://www.w3.org/1999/xlink" content-type="order">Verrucariales</named-content></kwd><kwd><named-content xmlns:xlink="http://www.w3.org/1999/xlink" content-type="family">Verrucariaceae</named-content></kwd></kwd-group><mixed-citation publication-type="journal"><person-group><name><surname>Pykälä</surname><given-names>Juha</given-names></name><name><surname>Kantelinen</surname><given-names>Annina</given-names></name><name><surname>Myllys</surname><given-names>Leena</given-names></name></person-group><article-title>Taxonomy of <italic><tp:taxon-name><tp:taxon-name-part taxon-name-part-type="genus" reg="Verrucaria">Verrucaria</tp:taxon-name-part></tp:taxon-name></italic> species characterised by large spores, perithecia leaving pits in the rock and a pale thin thallus in Finland</article-title><source>MycoKeys</source><day>02</day><month>9</month><year>2020</year><volume>72</volume><fpage>43</fpage><lpage>92</lpage><pub-id pub-id-type="doi">10.3897/mycokeys.72.56223</pub-id></mixed-citation></tp:treatment-meta><tp:nomenclature><tp:taxon-name><object-id xmlns:xlink="http://www.w3.org/1999/xlink" content-type="arpha" xlink:type="simple">026178C5-CD4C-5CC4-B680-B0E7F102317C</object-id>
            <tp:taxon-name-part taxon-name-part-type="genus" reg="Verrucaria">Verrucaria</tp:taxon-name-part>
            <tp:taxon-name-part taxon-name-part-type="species" reg="mimicrans">mimicrans</tp:taxon-name-part>
          </tp:taxon-name><tp:taxon-authority>Servít, Stud. Bot. Čech. 11: 116, 1950</tp:taxon-authority></tp:nomenclature><tp:treatment-sec sec-type="material" id="SECID0EK1GK"><title>Type.</title><p>?, protologue: “Jugoslavia, Pulac pr. Rijeka (Fiume), 250 m, dolom., Schuler (P)”.</p></tp:treatment-sec><tp:treatment-sec sec-type="notes" id="SECID0EP1GK"><title>Notes.</title><p>The type material was not located. <italic><tp:taxon-name><tp:taxon-name-part taxon-name-part-type="genus" reg="Verrucaria">Verrucaria</tp:taxon-name-part> <tp:taxon-name-part taxon-name-part-type="species" reg="mimicrans">mimicrans</tp:taxon-name-part></tp:taxon-name></italic> was reported from Finland by <xref ref-type="bibr" rid="B41">Pykälä and Breuss (2008)</xref>, but the specimen belongs to <italic><tp:taxon-name><tp:taxon-name-part taxon-name-part-type="genus" reg="Verrucaria">V.</tp:taxon-name-part> <tp:taxon-name-part taxon-name-part-type="species" reg="subtilis">subtilis</tp:taxon-name-part></tp:taxon-name></italic>. In the original description, the spore size of <italic><tp:taxon-name><tp:taxon-name-part taxon-name-part-type="genus" reg="Verrucaria">V.</tp:taxon-name-part> <tp:taxon-name-part taxon-name-part-type="species" reg="mimicrans">mimicrans</tp:taxon-name-part></tp:taxon-name></italic> is 25–31 × 12–15 mm (<xref ref-type="bibr" rid="B49">Servít 1950</xref>) which exceeds the values of <italic><tp:taxon-name><tp:taxon-name-part taxon-name-part-type="genus" reg="Verrucaria">V.</tp:taxon-name-part> <tp:taxon-name-part taxon-name-part-type="species" reg="subtilis">subtilis</tp:taxon-name-part></tp:taxon-name></italic>. Thus, <italic><tp:taxon-name><tp:taxon-name-part taxon-name-part-type="genus" reg="Verrucaria">V.</tp:taxon-name-part> <tp:taxon-name-part taxon-name-part-type="species" reg="mimicrans">mimicrans</tp:taxon-name-part></tp:taxon-name></italic> may be distinct from <italic><tp:taxon-name><tp:taxon-name-part taxon-name-part-type="genus" reg="Verrucaria">V.</tp:taxon-name-part> <tp:taxon-name-part taxon-name-part-type="species" reg="subtilis">subtilis</tp:taxon-name-part></tp:taxon-name></italic>, but not present in Finland.</p></tp:treatment-sec><ref-list><ref id="B41"><mixed-citation xmlns:xlink="http://www.w3.org/1999/xlink" xlink:type="simple"><person-group><name name-style="western"><surname>Pykälä</surname><given-names>J</given-names></name><name name-style="western"><surname>Breuss</surname><given-names>O</given-names></name></person-group> (<year>2008</year>) <article-title>Eleven <italic><tp:taxon-name><tp:taxon-name-part taxon-name-part-type="genus">Verrucaria</tp:taxon-name-part></tp:taxon-name></italic> species new to Finland.</article-title><source>Österreichische Zeitschrift für Pilzkunde</source><volume>17</volume>: <fpage>35</fpage>–<lpage>40</lpage>.</mixed-citation></ref><ref id="B49"><mixed-citation xmlns:xlink="http://www.w3.org/1999/xlink" xlink:type="simple"><person-group><name name-style="western"><surname>Servít</surname><given-names>M</given-names></name></person-group> (<year>1950</year>) <article-title>The new lichens of the Pyrenocarpae-Group – IV.</article-title><source>Studia Botanica Čechoslovaca</source><volume>11</volume>: <fpage>101</fpage>–<lpage>144</lpage>.</mixed-citation></ref></ref-list></tp:taxon-treatment>
