# Supplementary material for: Taxonomy of Verrucaria species characterised by large spores, perithecia leaving pits in the rock and a pale thin thallus in Finland
Source: MycoKeys. 2020 Sep 2;72:43–92. doi: 10.3897/mycokeys.72.56223 (PMC7481264; doi:10.3897/mycokeys.72.56223)
Supplement: XML Treatment for Verrucaria montenegrina [file mycokeys.72.56223-treatment35.xml]

<!DOCTYPE tp:taxon-treatment
  PUBLIC "-//TaxonX//DTD Taxonomic Treatment Publishing DTD v0 20100105//EN" "tax-treatment-NSO.dtd">
<tp:taxon-treatment xmlns:tp="http://www.plazi.org/taxpub"><tp:treatment-meta><kwd-group><label>Taxon classification</label><kwd><named-content xmlns:xlink="http://www.w3.org/1999/xlink" content-type="kingdom">Fungi</named-content></kwd><kwd><named-content xmlns:xlink="http://www.w3.org/1999/xlink" content-type="order">Verrucariales</named-content></kwd><kwd><named-content xmlns:xlink="http://www.w3.org/1999/xlink" content-type="family">Verrucariaceae</named-content></kwd></kwd-group><mixed-citation publication-type="journal"><person-group><name><surname>Pykälä</surname><given-names>Juha</given-names></name><name><surname>Kantelinen</surname><given-names>Annina</given-names></name><name><surname>Myllys</surname><given-names>Leena</given-names></name></person-group><article-title>Taxonomy of <italic><tp:taxon-name><tp:taxon-name-part taxon-name-part-type="genus" reg="Verrucaria">Verrucaria</tp:taxon-name-part></tp:taxon-name></italic> species characterised by large spores, perithecia leaving pits in the rock and a pale thin thallus in Finland</article-title><source>MycoKeys</source><day>02</day><month>9</month><year>2020</year><volume>72</volume><fpage>43</fpage><lpage>92</lpage><pub-id pub-id-type="doi">10.3897/mycokeys.72.56223</pub-id></mixed-citation></tp:treatment-meta><tp:nomenclature><tp:taxon-name><object-id xmlns:xlink="http://www.w3.org/1999/xlink" content-type="arpha" xlink:type="simple">77E8F07F-6852-506D-8C29-9F20217A9291</object-id>
            <tp:taxon-name-part taxon-name-part-type="genus" reg="Verrucaria">Verrucaria</tp:taxon-name-part>
            <tp:taxon-name-part taxon-name-part-type="species" reg="montenegrina">montenegrina</tp:taxon-name-part>
          </tp:taxon-name><tp:taxon-authority>Servít, Stud. Bot. Čech. 9: 94, 1948</tp:taxon-authority></tp:nomenclature><tp:treatment-sec sec-type="material" id="SECID0EC5GK"><title>Type.</title><p>[Montenegro,] Lovcen, Veterni mlin, 1400 m, 1929, M. Servít (PRM-859152!, holotype).</p></tp:treatment-sec><tp:treatment-sec sec-type="description" id="SECID0EH5GK"><title>Description.</title><p>Prothallus not seen. Thallus grey with frequent tiny brown flecks, endolithic. Perithecia 0.18–0.26 mm, 3/4(–1)-immersed, leaving deep pits in the rock; ca. 60–80 perithecia/cm<sup>2</sup>. Involucrellum reaching the exciple base or enveloping the exciple, in the latter case diffusely pigmented under the exciple, ca. 70–110 mm thick, appressed to the exciple. Exciple ca. 0.20–0.22 mm in diam., wall dark. Periphysoids ca. 20–25 × 2.5–3 mm. Ascospores 0-septate (only few seen), 20–25 × 11–14 mm.</p></tp:treatment-sec><tp:treatment-sec sec-type="notes" id="SECID0EP5GK"><title>Notes.</title><p>The species differs from the species of the <italic><tp:taxon-name><tp:taxon-name-part taxon-name-part-type="genus" reg="Verrucaria">V.</tp:taxon-name-part> <tp:taxon-name-part taxon-name-part-type="species" reg="subtilis">subtilis</tp:taxon-name-part></tp:taxon-name></italic> complex by thicker involucrellum and shorter spores. <italic><tp:taxon-name><tp:taxon-name-part taxon-name-part-type="genus" reg="Verrucaria">Verrucaria</tp:taxon-name-part> <tp:taxon-name-part taxon-name-part-type="species" reg="samosensis">samosensis</tp:taxon-name-part></tp:taxon-name></italic> Servít has thinner involucrellum and shorter spores.</p></tp:treatment-sec></tp:taxon-treatment>
