# Supplementary material for: Taxonomy of Verrucaria species characterised by large spores, perithecia leaving pits in the rock and a pale thin thallus in Finland
Source: MycoKeys. 2020 Sep 2;72:43–92. doi: 10.3897/mycokeys.72.56223 (PMC7481264; doi:10.3897/mycokeys.72.56223)
Supplement: XML Treatment for Verrucaria muelleriana [file mycokeys.72.56223-treatment37.xml]

<!DOCTYPE tp:taxon-treatment
  PUBLIC "-//TaxonX//DTD Taxonomic Treatment Publishing DTD v0 20100105//EN" "tax-treatment-NSO.dtd">
<tp:taxon-treatment xmlns:tp="http://www.plazi.org/taxpub"><tp:treatment-meta><kwd-group><label>Taxon classification</label><kwd><named-content xmlns:xlink="http://www.w3.org/1999/xlink" content-type="kingdom">Fungi</named-content></kwd><kwd><named-content xmlns:xlink="http://www.w3.org/1999/xlink" content-type="order">Verrucariales</named-content></kwd><kwd><named-content xmlns:xlink="http://www.w3.org/1999/xlink" content-type="family">Verrucariaceae</named-content></kwd></kwd-group><mixed-citation publication-type="journal"><person-group><name><surname>Pykälä</surname><given-names>Juha</given-names></name><name><surname>Kantelinen</surname><given-names>Annina</given-names></name><name><surname>Myllys</surname><given-names>Leena</given-names></name></person-group><article-title>Taxonomy of <italic><tp:taxon-name><tp:taxon-name-part taxon-name-part-type="genus" reg="Verrucaria">Verrucaria</tp:taxon-name-part></tp:taxon-name></italic> species characterised by large spores, perithecia leaving pits in the rock and a pale thin thallus in Finland</article-title><source>MycoKeys</source><day>02</day><month>9</month><year>2020</year><volume>72</volume><fpage>43</fpage><lpage>92</lpage><pub-id pub-id-type="doi">10.3897/mycokeys.72.56223</pub-id></mixed-citation></tp:treatment-meta><tp:nomenclature><tp:taxon-name><object-id xmlns:xlink="http://www.w3.org/1999/xlink" content-type="arpha" xlink:type="simple">DA474CE5-8E7F-5AC9-86E9-79C81D538036</object-id>
            <tp:taxon-name-part taxon-name-part-type="genus" reg="Verrucaria">Verrucaria</tp:taxon-name-part>
            <tp:taxon-name-part taxon-name-part-type="species" reg="muelleriana">muelleriana</tp:taxon-name-part>
          </tp:taxon-name><tp:taxon-authority>Servít, Věstn. Krá. České Společ. Nauk 10: 14 (1948) [1947]</tp:taxon-authority></tp:nomenclature><tp:treatment-sec sec-type="material" id="SECID0EJDHK"><title>Type.</title><p>[France] Salève, J. Müller (M-0193432!, holotype).</p></tp:treatment-sec><tp:treatment-sec sec-type="description" id="SECID0EODHK"><title>Description.</title><p>Prothallus not seen. Thallus pale brown with a violet tinge, continuous, hemi-endolithic, contiguous conspecific thalli separated by dark lines. Perithecia 0.38–0.46 mm, 3/4-immersed, leaving deep pits in the rock; ca. 30–50 perithecia/cm<sup>2</sup>. Involucrellum apical, ca. 50–60 mm thick, appressed to the exciple. Exciple ca. 0.34–0.35 mm in diam., wall black, ca. 25 mm thick. Periphysoids ca. 50–80 × 1–1.5 mm. Ascospores 0-septate, 32–41 × 12–15 mm.</p></tp:treatment-sec><tp:treatment-sec sec-type="notes" id="SECID0EWDHK"><title>Notes.</title><p>The species is morphologically close to <italic><tp:taxon-name><tp:taxon-name-part taxon-name-part-type="genus" reg="Verrucaria">V.</tp:taxon-name-part> <tp:taxon-name-part taxon-name-part-type="species" reg="depressula">depressula</tp:taxon-name-part></tp:taxon-name></italic> or may even be conspecific.</p></tp:treatment-sec></tp:taxon-treatment>
