# Supplementary material for: Taxonomy of Verrucaria species characterised by large spores, perithecia leaving pits in the rock and a pale thin thallus in Finland
Source: MycoKeys. 2020 Sep 2;72:43–92. doi: 10.3897/mycokeys.72.56223 (PMC7481264; doi:10.3897/mycokeys.72.56223)
Supplement: XML Treatment for Verrucaria oligocarpa [file mycokeys.72.56223-treatment39.xml]

<!DOCTYPE tp:taxon-treatment
  PUBLIC "-//TaxonX//DTD Taxonomic Treatment Publishing DTD v0 20100105//EN" "tax-treatment-NSO.dtd">
<tp:taxon-treatment xmlns:tp="http://www.plazi.org/taxpub"><tp:treatment-meta><kwd-group><label>Taxon classification</label><kwd><named-content xmlns:xlink="http://www.w3.org/1999/xlink" content-type="kingdom">Fungi</named-content></kwd><kwd><named-content xmlns:xlink="http://www.w3.org/1999/xlink" content-type="order">Verrucariales</named-content></kwd><kwd><named-content xmlns:xlink="http://www.w3.org/1999/xlink" content-type="family">Verrucariaceae</named-content></kwd></kwd-group><mixed-citation publication-type="journal"><person-group><name><surname>Pykälä</surname><given-names>Juha</given-names></name><name><surname>Kantelinen</surname><given-names>Annina</given-names></name><name><surname>Myllys</surname><given-names>Leena</given-names></name></person-group><article-title>Taxonomy of <italic><tp:taxon-name><tp:taxon-name-part taxon-name-part-type="genus" reg="Verrucaria">Verrucaria</tp:taxon-name-part></tp:taxon-name></italic> species characterised by large spores, perithecia leaving pits in the rock and a pale thin thallus in Finland</article-title><source>MycoKeys</source><day>02</day><month>9</month><year>2020</year><volume>72</volume><fpage>43</fpage><lpage>92</lpage><pub-id pub-id-type="doi">10.3897/mycokeys.72.56223</pub-id></mixed-citation></tp:treatment-meta><tp:nomenclature><tp:taxon-name><object-id xmlns:xlink="http://www.w3.org/1999/xlink" content-type="arpha" xlink:type="simple">94BD649C-3B5F-5CB5-AFB0-C84570461469</object-id>
            <tp:taxon-name-part taxon-name-part-type="genus" reg="Verrucaria">Verrucaria</tp:taxon-name-part>
            <tp:taxon-name-part taxon-name-part-type="species" reg="oligocarpa">oligocarpa</tp:taxon-name-part>
          </tp:taxon-name><tp:taxon-authority>Servít, Stud. Bot. Čech. 9: 97, 1948</tp:taxon-authority></tp:nomenclature><tp:treatment-sec sec-type="material" id="SECID0ELHHK"><title>Type.</title><p>[Germany] Eichstätt, ober dem Tiefenthale, 2. 1887, Boll (M-0204594!, holotype).</p></tp:treatment-sec><tp:treatment-sec sec-type="description" id="SECID0EQHHK"><title>Description.</title><p>Prothallus not seen. Thallus grey, endolithic. Perithecia 0.08–0.21 mm, immersed, leaving deep pits in the rock; ca. 60–100 perithecia/cm<sup>2</sup>. Involucrellum absent. Exciple ca. 0.19–0.24 mm in diam., wall medium brown to dark brown, apex often thickened. Periphysoids ca. 15–30 × 2–2.5 mm. Asci ca. 61–69 × 20–21 mm, 8-spored. Ascospores 0-septate, 18–23 × 8–11 mm.</p></tp:treatment-sec><tp:treatment-sec sec-type="notes" id="SECID0EYHHK"><title>Notes.</title><p>The species may differ from <italic><tp:taxon-name><tp:taxon-name-part taxon-name-part-type="genus" reg="Verrucaria">V.</tp:taxon-name-part> <tp:taxon-name-part taxon-name-part-type="species" reg="caesiopsila">caesiopsila</tp:taxon-name-part></tp:taxon-name></italic> by narrower spores and shorter periphysoids. <italic><tp:taxon-name><tp:taxon-name-part taxon-name-part-type="genus" reg="Verrucaria">Verrucaria</tp:taxon-name-part> <tp:taxon-name-part taxon-name-part-type="species" reg="koerberi">koerberi</tp:taxon-name-part></tp:taxon-name></italic> has an apical involucrellum and narrower spores.</p></tp:treatment-sec></tp:taxon-treatment>
