# Supplementary material for: Taxonomy of Verrucaria species characterised by large spores, perithecia leaving pits in the rock and a pale thin thallus in Finland
Source: MycoKeys. 2020 Sep 2;72:43–92. doi: 10.3897/mycokeys.72.56223 (PMC7481264; doi:10.3897/mycokeys.72.56223)
Supplement: XML Treatment for Verrucaria pallidocarpa [file mycokeys.72.56223-treatment40.xml]

<!DOCTYPE tp:taxon-treatment
  PUBLIC "-//TaxonX//DTD Taxonomic Treatment Publishing DTD v0 20100105//EN" "tax-treatment-NSO.dtd">
<tp:taxon-treatment xmlns:tp="http://www.plazi.org/taxpub"><tp:treatment-meta><kwd-group><label>Taxon classification</label><kwd><named-content xmlns:xlink="http://www.w3.org/1999/xlink" content-type="kingdom">Fungi</named-content></kwd><kwd><named-content xmlns:xlink="http://www.w3.org/1999/xlink" content-type="order">Verrucariales</named-content></kwd><kwd><named-content xmlns:xlink="http://www.w3.org/1999/xlink" content-type="family">Verrucariaceae</named-content></kwd></kwd-group><mixed-citation publication-type="journal"><person-group><name><surname>Pykälä</surname><given-names>Juha</given-names></name><name><surname>Kantelinen</surname><given-names>Annina</given-names></name><name><surname>Myllys</surname><given-names>Leena</given-names></name></person-group><article-title>Taxonomy of <italic><tp:taxon-name><tp:taxon-name-part taxon-name-part-type="genus" reg="Verrucaria">Verrucaria</tp:taxon-name-part></tp:taxon-name></italic> species characterised by large spores, perithecia leaving pits in the rock and a pale thin thallus in Finland</article-title><source>MycoKeys</source><day>02</day><month>9</month><year>2020</year><volume>72</volume><fpage>43</fpage><lpage>92</lpage><pub-id pub-id-type="doi">10.3897/mycokeys.72.56223</pub-id></mixed-citation></tp:treatment-meta><tp:nomenclature><tp:taxon-name><object-id xmlns:xlink="http://www.w3.org/1999/xlink" content-type="arpha" xlink:type="simple">DA3FA938-0E01-54FE-847A-DFD7612D15D7</object-id>
            <tp:taxon-name-part taxon-name-part-type="genus" reg="Verrucaria">Verrucaria</tp:taxon-name-part>
            <tp:taxon-name-part taxon-name-part-type="species" reg="pallidocarpa">pallidocarpa</tp:taxon-name-part>
          </tp:taxon-name><tp:taxon-authority>Servít, Stud. Bot. Čech. 9: 98, 1948</tp:taxon-authority></tp:nomenclature><tp:treatment-sec sec-type="material" id="SECID0EXJHK"><title>Type.</title><p>Jugoslavia, Lovčen, Sanatorium, 1240 m, 1929, M. Servít (PRM-858454!, holotype?).</p></tp:treatment-sec><tp:treatment-sec sec-type="description" id="SECID0E3JHK"><title>Description.</title><p>Prothallus not seen. Thallus grey with brown punctae, endolithic, contiguous conspecific thalli separated by dark lines. Perithecia 0.15–0.2 mm, 3/4(–1)-immersed, leaving deep pits in the rock; ca. 80–240 perithecia/cm<sup>2</sup>. Involucrellum absent. Exciple ca. 0.21–0.24 mm in diam., wall pale brown to medium brown, apex thickened to ca. 40–50 mm thick. Ascospores 0-septate 16–24 × 10–13(–14) mm.</p></tp:treatment-sec><tp:treatment-sec sec-type="notes" id="SECID0EEKHK"><title>Notes.</title><p>The species is rather similar to <italic><tp:taxon-name><tp:taxon-name-part taxon-name-part-type="genus" reg="Verrucaria">V.</tp:taxon-name-part> <tp:taxon-name-part taxon-name-part-type="species" reg="transfugiens">transfugiens</tp:taxon-name-part></tp:taxon-name></italic>, but has a paler exciple wall and slightly larger spores.</p></tp:treatment-sec></tp:taxon-treatment>
