# Supplementary material for: Taxonomy of Verrucaria species characterised by large spores, perithecia leaving pits in the rock and a pale thin thallus in Finland
Source: MycoKeys. 2020 Sep 2;72:43–92. doi: 10.3897/mycokeys.72.56223 (PMC7481264; doi:10.3897/mycokeys.72.56223)
Supplement: XML Treatment for Verrucaria periphysata [file mycokeys.72.56223-treatment42.xml]

<!DOCTYPE tp:taxon-treatment
  PUBLIC "-//TaxonX//DTD Taxonomic Treatment Publishing DTD v0 20100105//EN" "tax-treatment-NSO.dtd">
<tp:taxon-treatment xmlns:tp="http://www.plazi.org/taxpub"><tp:treatment-meta><kwd-group><label>Taxon classification</label><kwd><named-content xmlns:xlink="http://www.w3.org/1999/xlink" content-type="kingdom">Fungi</named-content></kwd><kwd><named-content xmlns:xlink="http://www.w3.org/1999/xlink" content-type="order">Verrucariales</named-content></kwd><kwd><named-content xmlns:xlink="http://www.w3.org/1999/xlink" content-type="family">Verrucariaceae</named-content></kwd></kwd-group><mixed-citation publication-type="journal"><person-group><name><surname>Pykälä</surname><given-names>Juha</given-names></name><name><surname>Kantelinen</surname><given-names>Annina</given-names></name><name><surname>Myllys</surname><given-names>Leena</given-names></name></person-group><article-title>Taxonomy of <italic><tp:taxon-name><tp:taxon-name-part taxon-name-part-type="genus" reg="Verrucaria">Verrucaria</tp:taxon-name-part></tp:taxon-name></italic> species characterised by large spores, perithecia leaving pits in the rock and a pale thin thallus in Finland</article-title><source>MycoKeys</source><day>02</day><month>9</month><year>2020</year><volume>72</volume><fpage>43</fpage><lpage>92</lpage><pub-id pub-id-type="doi">10.3897/mycokeys.72.56223</pub-id></mixed-citation></tp:treatment-meta><tp:nomenclature><tp:taxon-name><object-id xmlns:xlink="http://www.w3.org/1999/xlink" content-type="arpha" xlink:type="simple">65EFF958-D25C-5380-B62D-E4D86CAD94A9</object-id>
            <tp:taxon-name-part taxon-name-part-type="genus" reg="Verrucaria">Verrucaria</tp:taxon-name-part>
            <tp:taxon-name-part taxon-name-part-type="species" reg="periphysata">periphysata</tp:taxon-name-part>
          </tp:taxon-name><tp:taxon-authority>Zahlbr., Österr. Bot. Zeitschrift 68: 67, 1919</tp:taxon-authority></tp:nomenclature><tp:treatment-sec sec-type="material" id="SECID0EWNHK"><title>Type.</title><p>[Croatia] Dalmatien: Schlossruine Vrlika a.d. … Granuga, an Kalk… c. 550 m, 5.7.1911, J. Baumgartner 4250 (W-4250!).</p></tp:treatment-sec><tp:treatment-sec sec-type="description" id="SECID0E2NHK"><title>Description.</title><p>Prothallus not seen. Thallus endolithic, grey. Perithecia 0.15–0.34 mm, immersed, leaving deep pits in the rock; ca. 100–130 perithecia/cm<sup>2</sup>. Involucrellum absent. Exciple ca. 0.35–0.5 mm in diam., longer than wide, often pear-shaped, apex thickened, wall black. Periphysoids ca. 50–80 × 2 mm. Ascospores 0-septate, 26–35 × 12–14 mm.</p></tp:treatment-sec><tp:treatment-sec sec-type="notes" id="SECID0EDOHK"><title>Notes.</title><p>Material similar to <italic><tp:taxon-name><tp:taxon-name-part taxon-name-part-type="genus" reg="Verrucaria">V.</tp:taxon-name-part> <tp:taxon-name-part taxon-name-part-type="species" reg="periphysata">periphysata</tp:taxon-name-part></tp:taxon-name></italic> has not been observed in Finland. The exciple of the species is larger than in <italic><tp:taxon-name><tp:taxon-name-part taxon-name-part-type="genus" reg="Verrucaria">V.</tp:taxon-name-part> <tp:taxon-name-part taxon-name-part-type="species" reg="foveolata">foveolata</tp:taxon-name-part></tp:taxon-name></italic> (0.2–0.4 mm in diam.). The periphysoids may also be longer.</p></tp:treatment-sec></tp:taxon-treatment>
