# Supplementary material for: Taxonomy of Verrucaria species characterised by large spores, perithecia leaving pits in the rock and a pale thin thallus in Finland
Source: MycoKeys. 2020 Sep 2;72:43–92. doi: 10.3897/mycokeys.72.56223 (PMC7481264; doi:10.3897/mycokeys.72.56223)
Supplement: XML Treatment for Verrucaria praecellens [file mycokeys.72.56223-treatment43.xml]

<!DOCTYPE tp:taxon-treatment
  PUBLIC "-//TaxonX//DTD Taxonomic Treatment Publishing DTD v0 20100105//EN" "tax-treatment-NSO.dtd">
<tp:taxon-treatment xmlns:tp="http://www.plazi.org/taxpub"><tp:treatment-meta><kwd-group><label>Taxon classification</label><kwd><named-content xmlns:xlink="http://www.w3.org/1999/xlink" content-type="kingdom">Fungi</named-content></kwd><kwd><named-content xmlns:xlink="http://www.w3.org/1999/xlink" content-type="order">Verrucariales</named-content></kwd><kwd><named-content xmlns:xlink="http://www.w3.org/1999/xlink" content-type="family">Verrucariaceae</named-content></kwd></kwd-group><mixed-citation publication-type="journal"><person-group><name><surname>Pykälä</surname><given-names>Juha</given-names></name><name><surname>Kantelinen</surname><given-names>Annina</given-names></name><name><surname>Myllys</surname><given-names>Leena</given-names></name></person-group><article-title>Taxonomy of <italic><tp:taxon-name><tp:taxon-name-part taxon-name-part-type="genus" reg="Verrucaria">Verrucaria</tp:taxon-name-part></tp:taxon-name></italic> species characterised by large spores, perithecia leaving pits in the rock and a pale thin thallus in Finland</article-title><source>MycoKeys</source><day>02</day><month>9</month><year>2020</year><volume>72</volume><fpage>43</fpage><lpage>92</lpage><pub-id pub-id-type="doi">10.3897/mycokeys.72.56223</pub-id></mixed-citation></tp:treatment-meta><tp:nomenclature><tp:taxon-name><object-id xmlns:xlink="http://www.w3.org/1999/xlink" content-type="arpha" xlink:type="simple">76D9B32A-82B8-59A4-8BE4-60738257E451</object-id>
            <tp:taxon-name-part taxon-name-part-type="genus" reg="Verrucaria">Verrucaria</tp:taxon-name-part>
            <tp:taxon-name-part taxon-name-part-type="species" reg="praecellens">praecellens</tp:taxon-name-part>
          </tp:taxon-name><tp:taxon-authority>(Arnold) Servít, Stud. Bot. Čech. 9: 100, 1948</tp:taxon-authority><tp:nomenclature-citation-list><tp:nomenclature-citation><tp:taxon-name>
                <tp:taxon-name-part taxon-name-part-type="genus" reg="Amphoridium">Amphoridium</tp:taxon-name-part> <tp:taxon-name-part taxon-name-part-type="species" reg="praecellens">praecellens</tp:taxon-name-part></tp:taxon-name><comment>Arnold, Verh. Zool. Bot. Ges. 19: 651, 1869. Basionym.</comment></tp:nomenclature-citation></tp:nomenclature-citation-list></tp:nomenclature><tp:treatment-sec sec-type="material" id="SECID0EPQHK"><title>Type.</title><p>[Italy] 87. Dolomitfelsen in der Schlernklamm ober … in Süd Tirol, 7.1867, Arnold (H-NYL 3208!, H-NYL 3209!, syntypes).</p></tp:treatment-sec><tp:treatment-sec sec-type="description" id="SECID0EUQHK"><title>Description.</title><p>Prothallus absent. Thallus endolithic, grey with a violet tinge, a dark line between contiguous conspecific thalli present, 0.15–0.22 mm wide. Perithecia 0.21–0.44 mm, immersed in rock, leaving deep pits in the rock. Ostiolar depression large. Involucrellum absent or possibly in some perithecia, small apical involucrellum. Exciple ca. 0.4 mm in diam., apex thickened to ca. 60–80 mm, wall black. Periphysoids ca. 50–60 × 2 mm. Ascospores 0-septate, ca. 26–34 × 16–20 mm, perispore ca. 1–1.5 mm thick.</p></tp:treatment-sec><tp:treatment-sec sec-type="notes" id="SECID0EZQHK"><title>Notes.</title><p>The perithecia of the syntypes in H-NYL are mainly over-mature. The spore size annotated by Nylander to the specimen is larger (40–48 × 23–26 mm) than the few spores measured by us. <xref ref-type="bibr" rid="B48">Servít (1948)</xref> reported high variation in the spore size: 20–45 × 18–26 mm. <italic><tp:taxon-name><tp:taxon-name-part taxon-name-part-type="genus" reg="Verrucaria">Verrucaria</tp:taxon-name-part> <tp:taxon-name-part taxon-name-part-type="species" reg="praecellens">praecellens</tp:taxon-name-part></tp:taxon-name></italic> seems to be characterised by broad spores and a persistent perispore. <italic><tp:taxon-name><tp:taxon-name-part taxon-name-part-type="genus" reg="Verrucaria">Verrucaria</tp:taxon-name-part> <tp:taxon-name-part taxon-name-part-type="species" reg="cryptica">cryptica</tp:taxon-name-part></tp:taxon-name></italic> has narrower spores. <italic><tp:taxon-name><tp:taxon-name-part taxon-name-part-type="genus" reg="Verrucaria">V.</tp:taxon-name-part> <tp:taxon-name-part taxon-name-part-type="species" reg="praecellens">praecellens</tp:taxon-name-part></tp:taxon-name></italic> has been synonymised with <italic><tp:taxon-name><tp:taxon-name-part taxon-name-part-type="genus" reg="Verrucaria">V.</tp:taxon-name-part> <tp:taxon-name-part taxon-name-part-type="species" reg="hochstetteri">hochstetteri</tp:taxon-name-part></tp:taxon-name></italic> (<xref ref-type="bibr" rid="B20">Krzewicka 2012</xref>), but it may differ by persistent perispores and larger spores.</p></tp:treatment-sec><ref-list><ref id="B48"><mixed-citation xmlns:xlink="http://www.w3.org/1999/xlink" xlink:type="simple"><person-group><name name-style="western"><surname>Servít</surname><given-names>M</given-names></name></person-group> (<year>1948</year>) <article-title>The new lichens of the Pyrenocarpae-group. II.</article-title><source>Studia Botanica Čechoslovaca</source><volume>9</volume>: <fpage>67</fpage>–<lpage>115</lpage>.</mixed-citation></ref><ref id="B20"><mixed-citation xmlns:xlink="http://www.w3.org/1999/xlink" xlink:type="simple"><person-group><name name-style="western"><surname>Krzewicka</surname><given-names>B</given-names></name></person-group> (<year>2012</year>) <article-title>A revision of <italic><tp:taxon-name><tp:taxon-name-part taxon-name-part-type="genus">Verrucaria</tp:taxon-name-part></tp:taxon-name></italic> s. l. (<tp:taxon-name><tp:taxon-name-part taxon-name-part-type="family">Verrucariaceae</tp:taxon-name-part></tp:taxon-name>) in Poland.</article-title><source>Polish Botanical Studies</source><volume>27</volume>: <fpage>1</fpage>–<lpage>143</lpage>.</mixed-citation></ref></ref-list></tp:taxon-treatment>
