# Supplementary material for: Taxonomy of Verrucaria species characterised by large spores, perithecia leaving pits in the rock and a pale thin thallus in Finland
Source: MycoKeys. 2020 Sep 2;72:43–92. doi: 10.3897/mycokeys.72.56223 (PMC7481264; doi:10.3897/mycokeys.72.56223)
Supplement: XML Treatment for Verrucaria pustulifera [file mycokeys.72.56223-treatment44.xml]

<!DOCTYPE tp:taxon-treatment
  PUBLIC "-//TaxonX//DTD Taxonomic Treatment Publishing DTD v0 20100105//EN" "tax-treatment-NSO.dtd">
<tp:taxon-treatment xmlns:tp="http://www.plazi.org/taxpub"><tp:treatment-meta><kwd-group><label>Taxon classification</label><kwd><named-content xmlns:xlink="http://www.w3.org/1999/xlink" content-type="kingdom">Fungi</named-content></kwd><kwd><named-content xmlns:xlink="http://www.w3.org/1999/xlink" content-type="order">Verrucariales</named-content></kwd><kwd><named-content xmlns:xlink="http://www.w3.org/1999/xlink" content-type="family">Verrucariaceae</named-content></kwd></kwd-group><mixed-citation publication-type="journal"><person-group><name><surname>Pykälä</surname><given-names>Juha</given-names></name><name><surname>Kantelinen</surname><given-names>Annina</given-names></name><name><surname>Myllys</surname><given-names>Leena</given-names></name></person-group><article-title>Taxonomy of <italic><tp:taxon-name><tp:taxon-name-part taxon-name-part-type="genus" reg="Verrucaria">Verrucaria</tp:taxon-name-part></tp:taxon-name></italic> species characterised by large spores, perithecia leaving pits in the rock and a pale thin thallus in Finland</article-title><source>MycoKeys</source><day>02</day><month>9</month><year>2020</year><volume>72</volume><fpage>43</fpage><lpage>92</lpage><pub-id pub-id-type="doi">10.3897/mycokeys.72.56223</pub-id></mixed-citation></tp:treatment-meta><tp:nomenclature><tp:taxon-name><object-id xmlns:xlink="http://www.w3.org/1999/xlink" content-type="arpha" xlink:type="simple">2C5B4C7B-4933-519E-87A9-EBE54C627AE0</object-id>
            <tp:taxon-name-part taxon-name-part-type="genus" reg="Verrucaria">Verrucaria</tp:taxon-name-part>
            <tp:taxon-name-part taxon-name-part-type="species" reg="pustulifera">pustulifera</tp:taxon-name-part>
          </tp:taxon-name><tp:taxon-authority>Servít, Stud. Bot. Čech. 11(3): 120, 1950</tp:taxon-authority></tp:nomenclature><tp:treatment-sec sec-type="material" id="SECID0EWTHK"><title>Type.</title><p>Slovakia, in valle fl. Hnilec, pr. R. Ztratená, 800 m alt., calc., 1933, Suza (PRM 858074!, syntype).</p></tp:treatment-sec><tp:treatment-sec sec-type="description" id="SECID0E2THK"><title>Description.</title><p>Prothallus not seen. Thallus grey, endolithic to semi-endolithic. Perithecia 0.25–0.33 mm, 3/4-immersed, leaving deep pits in the rock, usually surrounded by a thalline collar or is covered by a thin thalline layer except for the apex. Ostiole pale, plane, ca. 20–50 mm wide. Involucrellum covering half of the exciple, ca. 50–70 mm thick, diverging from the exciple. Exciple ca. 0.3–0.33 mm in diam., wall pale brown. Periphysoids ca. 25–30 × 2–2.5 mm. Ascospores 0-septate, 27–38 × 12–15 mm.</p></tp:treatment-sec><tp:treatment-sec sec-type="notes" id="SECID0EAUHK"><title>Notes.</title><p><italic><tp:taxon-name><tp:taxon-name-part taxon-name-part-type="genus" reg="Verrucaria">Verrucaria</tp:taxon-name-part> <tp:taxon-name-part taxon-name-part-type="species" reg="pustulifera">pustulifera</tp:taxon-name-part></tp:taxon-name></italic> differs from <italic><tp:taxon-name><tp:taxon-name-part taxon-name-part-type="genus" reg="Verrucaria">V.</tp:taxon-name-part> <tp:taxon-name-part taxon-name-part-type="species" reg="subjunctiva">subjunctiva</tp:taxon-name-part></tp:taxon-name></italic> in a pale brown exciple and shorter periphysoids. The involucrellum is also smaller than usually in <italic><tp:taxon-name><tp:taxon-name-part taxon-name-part-type="genus" reg="Verrucaria">V.</tp:taxon-name-part> <tp:taxon-name-part taxon-name-part-type="species" reg="subjunctiva">subjunctiva</tp:taxon-name-part></tp:taxon-name></italic>. <italic><tp:taxon-name><tp:taxon-name-part taxon-name-part-type="genus" reg="Verrucaria">Verrucaria</tp:taxon-name-part> <tp:taxon-name-part taxon-name-part-type="species" reg="kuusamoensis">kuusamoensis</tp:taxon-name-part></tp:taxon-name></italic> has smaller spores.</p></tp:treatment-sec></tp:taxon-treatment>
