# Supplementary material for: Taxonomy of Verrucaria species characterised by large spores, perithecia leaving pits in the rock and a pale thin thallus in Finland
Source: MycoKeys. 2020 Sep 2;72:43–92. doi: 10.3897/mycokeys.72.56223 (PMC7481264; doi:10.3897/mycokeys.72.56223)
Supplement: XML Treatment for Verrucaria reculetensis [file mycokeys.72.56223-treatment45.xml]

<!DOCTYPE tp:taxon-treatment
  PUBLIC "-//TaxonX//DTD Taxonomic Treatment Publishing DTD v0 20100105//EN" "tax-treatment-NSO.dtd">
<tp:taxon-treatment xmlns:tp="http://www.plazi.org/taxpub"><tp:treatment-meta><kwd-group><label>Taxon classification</label><kwd><named-content xmlns:xlink="http://www.w3.org/1999/xlink" content-type="kingdom">Fungi</named-content></kwd><kwd><named-content xmlns:xlink="http://www.w3.org/1999/xlink" content-type="order">Verrucariales</named-content></kwd><kwd><named-content xmlns:xlink="http://www.w3.org/1999/xlink" content-type="family">Verrucariaceae</named-content></kwd></kwd-group><mixed-citation publication-type="journal"><person-group><name><surname>Pykälä</surname><given-names>Juha</given-names></name><name><surname>Kantelinen</surname><given-names>Annina</given-names></name><name><surname>Myllys</surname><given-names>Leena</given-names></name></person-group><article-title>Taxonomy of <italic><tp:taxon-name><tp:taxon-name-part taxon-name-part-type="genus" reg="Verrucaria">Verrucaria</tp:taxon-name-part></tp:taxon-name></italic> species characterised by large spores, perithecia leaving pits in the rock and a pale thin thallus in Finland</article-title><source>MycoKeys</source><day>02</day><month>9</month><year>2020</year><volume>72</volume><fpage>43</fpage><lpage>92</lpage><pub-id pub-id-type="doi">10.3897/mycokeys.72.56223</pub-id></mixed-citation></tp:treatment-meta><tp:nomenclature><tp:taxon-name><object-id xmlns:xlink="http://www.w3.org/1999/xlink" content-type="arpha" xlink:type="simple">8CD6956A-C846-54C8-A982-46644C40024E</object-id>
            <tp:taxon-name-part taxon-name-part-type="genus" reg="Verrucaria">Verrucaria</tp:taxon-name-part>
            <tp:taxon-name-part taxon-name-part-type="species" reg="reculetensis">reculetensis</tp:taxon-name-part>
          </tp:taxon-name><tp:taxon-authority>Servít, Stud. Bot. Čech. 11(3): 103, 1950</tp:taxon-authority></tp:nomenclature><tp:treatment-sec sec-type="material" id="SECID0EVWHK"><title>Type.</title><p>[France] Reculet, Jan. 1855, J. Müller (M-0220250!, holotype).</p></tp:treatment-sec><tp:treatment-sec sec-type="description" id="SECID0E1WHK"><title>Description.</title><p>Prothallus not seen. Thallus pale brown, epilithic, thin, continuous. Perithecia 0.38–0.55 mm, 1/2–3/4-immersed, leaving deep pits in the rock; ca. 30–40 perithecia/cm<sup>2</sup>. Ostiole tiny, inconspicuous, dark, plane, often surrounded by a projecting neck up to ca. 150 mm wide. Involucrellum absent. Exciple ca. 0.38–0.45 mm in diam., wall dark, ca. 30–40 mm thick, apex thickened to 70–100 mm thick. Periphysoids ca. 50–60 × 1.5–2 mm, branched-anastomosing. Ascospores 0-septate, 25–30 × 13–16 mm.</p></tp:treatment-sec><tp:treatment-sec sec-type="notes" id="SECID0ECXHK"><title>Notes.</title><p>The species is rather similar to <italic><tp:taxon-name><tp:taxon-name-part taxon-name-part-type="genus" reg="Verrucaria">V.</tp:taxon-name-part> <tp:taxon-name-part taxon-name-part-type="species" reg="foveolata">foveolata</tp:taxon-name-part></tp:taxon-name></italic>, but may differ by slightly larger perithecia and an epilithic pale brown thallus.</p></tp:treatment-sec></tp:taxon-treatment>
