# Supplementary material for: Taxonomy of Verrucaria species characterised by large spores, perithecia leaving pits in the rock and a pale thin thallus in Finland
Source: MycoKeys. 2020 Sep 2;72:43–92. doi: 10.3897/mycokeys.72.56223 (PMC7481264; doi:10.3897/mycokeys.72.56223)
Supplement: XML Treatment for Verrucaria samosensis [file mycokeys.72.56223-treatment46.xml]

<!DOCTYPE tp:taxon-treatment
  PUBLIC "-//TaxonX//DTD Taxonomic Treatment Publishing DTD v0 20100105//EN" "tax-treatment-NSO.dtd">
<tp:taxon-treatment xmlns:tp="http://www.plazi.org/taxpub"><tp:treatment-meta><kwd-group><label>Taxon classification</label><kwd><named-content xmlns:xlink="http://www.w3.org/1999/xlink" content-type="kingdom">Fungi</named-content></kwd><kwd><named-content xmlns:xlink="http://www.w3.org/1999/xlink" content-type="order">Verrucariales</named-content></kwd><kwd><named-content xmlns:xlink="http://www.w3.org/1999/xlink" content-type="family">Verrucariaceae</named-content></kwd></kwd-group><mixed-citation publication-type="journal"><person-group><name><surname>Pykälä</surname><given-names>Juha</given-names></name><name><surname>Kantelinen</surname><given-names>Annina</given-names></name><name><surname>Myllys</surname><given-names>Leena</given-names></name></person-group><article-title>Taxonomy of <italic><tp:taxon-name><tp:taxon-name-part taxon-name-part-type="genus" reg="Verrucaria">Verrucaria</tp:taxon-name-part></tp:taxon-name></italic> species characterised by large spores, perithecia leaving pits in the rock and a pale thin thallus in Finland</article-title><source>MycoKeys</source><day>02</day><month>9</month><year>2020</year><volume>72</volume><fpage>43</fpage><lpage>92</lpage><pub-id pub-id-type="doi">10.3897/mycokeys.72.56223</pub-id></mixed-citation></tp:treatment-meta><tp:nomenclature><tp:taxon-name><object-id xmlns:xlink="http://www.w3.org/1999/xlink" content-type="arpha" xlink:type="simple">36E86F67-D65C-5A5A-AD7F-E054E6CBF2B8</object-id>
            <tp:taxon-name-part taxon-name-part-type="genus" reg="Verrucaria">Verrucaria</tp:taxon-name-part>
            <tp:taxon-name-part taxon-name-part-type="species" reg="samosensis">samosensis</tp:taxon-name-part>
          </tp:taxon-name><tp:taxon-authority>Servít, Stud. Bot. Čech. 9: 105, 1948</tp:taxon-authority></tp:nomenclature><tp:treatment-sec sec-type="material" id="SECID0EWYHK"><title>Type.</title><p>[Greece,] Samos, Vathy, Rechinger (PRM-858434!, holotype).</p></tp:treatment-sec><tp:treatment-sec sec-type="description" id="SECID0E2YHK"><title>Description.</title><p>Prothallus not seen. Thallus whitish-grey, endolithic to thinly epilithic, occasionally irregularly rimose around perithecia. Perithecia 0.22–0.28 mm, (1/2–)3/4-immersed, leaving shallow to deep pits in the rock; ca. 70–80 perithecia/cm<sup>2</sup>. Involucrellum enveloping the exciple, 40–50 mm thick. Exciple 0.19–0.28 mm in diam., wall black. Periphysoids ca. 50–60 × 2–2.5 mm. Ascospores 0-septate, ca. 21–25 × 11–13 mm.</p></tp:treatment-sec><tp:treatment-sec sec-type="notes" id="SECID0EDZHK"><title>Notes.</title><p>According to the protologue, the spores may be larger: 20–29 × 9–15 mm (<xref ref-type="bibr" rid="B48">Servít 1948</xref>). The species differs from <italic><tp:taxon-name><tp:taxon-name-part taxon-name-part-type="genus" reg="Verrucaria">V.</tp:taxon-name-part> <tp:taxon-name-part taxon-name-part-type="species" reg="bifurcata">bifurcata</tp:taxon-name-part></tp:taxon-name></italic> by longer periphysoids and possibly by slightly shorter, but broader spores.</p></tp:treatment-sec><ref-list><ref id="B48"><mixed-citation xmlns:xlink="http://www.w3.org/1999/xlink" xlink:type="simple"><person-group><name name-style="western"><surname>Servít</surname><given-names>M</given-names></name></person-group> (<year>1948</year>) <article-title>The new lichens of the Pyrenocarpae-group. II.</article-title><source>Studia Botanica Čechoslovaca</source><volume>9</volume>: <fpage>67</fpage>–<lpage>115</lpage>.</mixed-citation></ref></ref-list></tp:taxon-treatment>
