# Supplementary material for: Taxonomy of Verrucaria species characterised by large spores, perithecia leaving pits in the rock and a pale thin thallus in Finland
Source: MycoKeys. 2020 Sep 2;72:43–92. doi: 10.3897/mycokeys.72.56223 (PMC7481264; doi:10.3897/mycokeys.72.56223)
Supplement: XML Treatment for Verrucaria serlosensis [file mycokeys.72.56223-treatment49.xml]

<!DOCTYPE tp:taxon-treatment
  PUBLIC "-//TaxonX//DTD Taxonomic Treatment Publishing DTD v0 20100105//EN" "tax-treatment-NSO.dtd">
<tp:taxon-treatment xmlns:tp="http://www.plazi.org/taxpub"><tp:treatment-meta><kwd-group><label>Taxon classification</label><kwd><named-content xmlns:xlink="http://www.w3.org/1999/xlink" content-type="kingdom">Fungi</named-content></kwd><kwd><named-content xmlns:xlink="http://www.w3.org/1999/xlink" content-type="order">Verrucariales</named-content></kwd><kwd><named-content xmlns:xlink="http://www.w3.org/1999/xlink" content-type="family">Verrucariaceae</named-content></kwd></kwd-group><mixed-citation publication-type="journal"><person-group><name><surname>Pykälä</surname><given-names>Juha</given-names></name><name><surname>Kantelinen</surname><given-names>Annina</given-names></name><name><surname>Myllys</surname><given-names>Leena</given-names></name></person-group><article-title>Taxonomy of <italic><tp:taxon-name><tp:taxon-name-part taxon-name-part-type="genus" reg="Verrucaria">Verrucaria</tp:taxon-name-part></tp:taxon-name></italic> species characterised by large spores, perithecia leaving pits in the rock and a pale thin thallus in Finland</article-title><source>MycoKeys</source><day>02</day><month>9</month><year>2020</year><volume>72</volume><fpage>43</fpage><lpage>92</lpage><pub-id pub-id-type="doi">10.3897/mycokeys.72.56223</pub-id></mixed-citation></tp:treatment-meta><tp:nomenclature><tp:taxon-name><object-id xmlns:xlink="http://www.w3.org/1999/xlink" content-type="arpha" xlink:type="simple">E7E2A352-6D9F-5E93-B969-F053A08C8DEA</object-id>
            <tp:taxon-name-part taxon-name-part-type="genus" reg="Verrucaria">Verrucaria</tp:taxon-name-part>
            <tp:taxon-name-part taxon-name-part-type="species" reg="serlosensis">serlosensis</tp:taxon-name-part>
          </tp:taxon-name><tp:taxon-authority>Servít, Stud. Bot. Čech. 9: 106, 1948</tp:taxon-authority></tp:nomenclature><tp:treatment-sec sec-type="material" id="SECID0EVBAM"><title>Type.</title><p>[Austria], Kalksteine des Serlosgipfels 8200’ Matrei-Tirol, 7. 1869, Arnold (M-0193173!, holotype).</p></tp:treatment-sec><tp:treatment-sec sec-type="description" id="SECID0E1BAM"><title>Description.</title><p>Prothallus not seen. Thallus grey to pale brown, endolithic, somewhat inconspicuous. Perithecia 0.12–0.22 mm, immersed, leaving deep pits in the rock; ca. 60–100 perithecia/cm<sup>2</sup>. Involucrellum absent. Exciple ca. 0.2 mm in diam., wall pale to pale brown, apex dark, thickened. Ascospores 0-septate, (23.2–)23.9–24.7–25.4(–25.5) × (12.7–)12.8–13.7–14.6(–15.1) mm (n = 15).</p></tp:treatment-sec><tp:treatment-sec sec-type="notes" id="SECID0ECCAM"><title>Notes.</title><p>The specimen is rather poor. The species differs from <italic><tp:taxon-name><tp:taxon-name-part taxon-name-part-type="genus" reg="Verrucaria">V.</tp:taxon-name-part> <tp:taxon-name-part taxon-name-part-type="species" reg="foveolata">foveolata</tp:taxon-name-part></tp:taxon-name></italic> by a pale exciple wall, shorter spores and perhaps by a smaller exciple. <italic><tp:taxon-name><tp:taxon-name-part taxon-name-part-type="genus" reg="Verrucaria">Verrucaria</tp:taxon-name-part> <tp:taxon-name-part taxon-name-part-type="species" reg="caesiopsila">caesiopsila</tp:taxon-name-part></tp:taxon-name></italic> has smaller spores and a dark exciple wall.</p></tp:treatment-sec></tp:taxon-treatment>
