# Supplementary material for: Taxonomy of Verrucaria species characterised by large spores, perithecia leaving pits in the rock and a pale thin thallus in Finland
Source: MycoKeys. 2020 Sep 2;72:43–92. doi: 10.3897/mycokeys.72.56223 (PMC7481264; doi:10.3897/mycokeys.72.56223)
Supplement: XML Treatment for Verrucaria slovaca [file mycokeys.72.56223-treatment50.xml]

<!DOCTYPE tp:taxon-treatment
  PUBLIC "-//TaxonX//DTD Taxonomic Treatment Publishing DTD v0 20100105//EN" "tax-treatment-NSO.dtd">
<tp:taxon-treatment xmlns:tp="http://www.plazi.org/taxpub"><tp:treatment-meta><kwd-group><label>Taxon classification</label><kwd><named-content xmlns:xlink="http://www.w3.org/1999/xlink" content-type="kingdom">Fungi</named-content></kwd><kwd><named-content xmlns:xlink="http://www.w3.org/1999/xlink" content-type="order">Verrucariales</named-content></kwd><kwd><named-content xmlns:xlink="http://www.w3.org/1999/xlink" content-type="family">Verrucariaceae</named-content></kwd></kwd-group><mixed-citation publication-type="journal"><person-group><name><surname>Pykälä</surname><given-names>Juha</given-names></name><name><surname>Kantelinen</surname><given-names>Annina</given-names></name><name><surname>Myllys</surname><given-names>Leena</given-names></name></person-group><article-title>Taxonomy of <italic><tp:taxon-name><tp:taxon-name-part taxon-name-part-type="genus" reg="Verrucaria">Verrucaria</tp:taxon-name-part></tp:taxon-name></italic> species characterised by large spores, perithecia leaving pits in the rock and a pale thin thallus in Finland</article-title><source>MycoKeys</source><day>02</day><month>9</month><year>2020</year><volume>72</volume><fpage>43</fpage><lpage>92</lpage><pub-id pub-id-type="doi">10.3897/mycokeys.72.56223</pub-id></mixed-citation></tp:treatment-meta><tp:nomenclature><tp:taxon-name><object-id xmlns:xlink="http://www.w3.org/1999/xlink" content-type="arpha" xlink:type="simple">95169723-A183-5F80-8EB5-324A6CFBBABA</object-id>
            <tp:taxon-name-part taxon-name-part-type="genus" reg="Verrucaria">Verrucaria</tp:taxon-name-part>
            <tp:taxon-name-part taxon-name-part-type="species" reg="slovaca">slovaca</tp:taxon-name-part>
          </tp:taxon-name><tp:taxon-authority>Servít, Stud. Bot. Čech. 11: 125, 1950</tp:taxon-authority></tp:nomenclature><tp:treatment-sec sec-type="material" id="SECID0EBEAM"><title>Type.</title><p>Slovakia, Liptovskě hole, Zuberec, Osobita, 1650–1680 m, 1935, Suza (PRM-765231!, syntype).</p></tp:treatment-sec><tp:treatment-sec sec-type="description" id="SECID0EGEAM"><title>Description.</title><p>Prothallus not seen. Thallus white or grey, endolithic. Perithecia 0.25–0.35 mm, 1/2–3/4(–1)-immersed, leaving shallow to deep pits in the rock. Involucrellum reaching the exciple base, ca. 70–90 mm thick, appressed to the exciple or slightly diverging from the exciple. Exciple ca. 0.15–0.25 mm in diam., wall pale. Periphysoids ca. 25 × 2–2.5 mm. Ascospores 0-septate, few spores 1-septate, ca. 20–27 × 9–10 mm, not well developed.</p></tp:treatment-sec><tp:treatment-sec sec-type="notes" id="SECID0ELEAM"><title>Notes.</title><p><italic><tp:taxon-name><tp:taxon-name-part taxon-name-part-type="genus" reg="Verrucaria">Verrucaria</tp:taxon-name-part> <tp:taxon-name-part taxon-name-part-type="species" reg="slovaca">slovaca</tp:taxon-name-part></tp:taxon-name></italic> may possibly belong to the <italic><tp:taxon-name><tp:taxon-name-part taxon-name-part-type="genus" reg="Verrucaria">V.</tp:taxon-name-part> <tp:taxon-name-part taxon-name-part-type="species" reg="subtilis">subtilis</tp:taxon-name-part></tp:taxon-name></italic> complex, but similar specimens have not been found in Finland. The spore size given by <xref ref-type="bibr" rid="B49">Servít (1950)</xref> is 24–30 × 9–11 mm. <xref ref-type="bibr" rid="B8">Breuss (2016)</xref> apparently found better-developed spores than in this study: (22–)24–27(–28) × (7.5–)9–11–(12) mm.</p></tp:treatment-sec><ref-list><ref id="B49"><mixed-citation xmlns:xlink="http://www.w3.org/1999/xlink" xlink:type="simple"><person-group><name name-style="western"><surname>Servít</surname><given-names>M</given-names></name></person-group> (<year>1950</year>) <article-title>The new lichens of the Pyrenocarpae-Group – IV.</article-title><source>Studia Botanica Čechoslovaca</source><volume>11</volume>: <fpage>101</fpage>–<lpage>144</lpage>.</mixed-citation></ref><ref id="B8"><mixed-citation xmlns:xlink="http://www.w3.org/1999/xlink" xlink:type="simple"><person-group><name name-style="western"><surname>Breuss</surname><given-names>O</given-names></name></person-group> (<year>2016</year>) <article-title>Über einige von Miroslav Servít beschriebene <italic><tp:taxon-name><tp:taxon-name-part taxon-name-part-type="genus">Verrucaria</tp:taxon-name-part></tp:taxon-name></italic>-Arten (lichenisierte <tp:taxon-name><tp:taxon-name-part taxon-name-part-type="phylum">Ascomycota</tp:taxon-name-part></tp:taxon-name>, <tp:taxon-name><tp:taxon-name-part taxon-name-part-type="family">Verrucariaceae</tp:taxon-name-part></tp:taxon-name>).</article-title><source>Herzogia</source><volume>29</volume>(<issue>2</issue>): <fpage>374</fpage>–<lpage>382</lpage>. <ext-link xlink:type="simple" ext-link-type="doi" xlink:href="10.13158/heia.29.2.2016.374">https://doi.org/10.13158/heia.29.2.2016.374</ext-link></mixed-citation></ref></ref-list></tp:taxon-treatment>
