# Supplementary material for: Taxonomy of Verrucaria species characterised by large spores, perithecia leaving pits in the rock and a pale thin thallus in Finland
Source: MycoKeys. 2020 Sep 2;72:43–92. doi: 10.3897/mycokeys.72.56223 (PMC7481264; doi:10.3897/mycokeys.72.56223)
Supplement: XML Treatment for Verrucaria transfugiens [file mycokeys.72.56223-treatment52.xml]

<!DOCTYPE tp:taxon-treatment
  PUBLIC "-//TaxonX//DTD Taxonomic Treatment Publishing DTD v0 20100105//EN" "tax-treatment-NSO.dtd">
<tp:taxon-treatment xmlns:tp="http://www.plazi.org/taxpub"><tp:treatment-meta><kwd-group><label>Taxon classification</label><kwd><named-content xmlns:xlink="http://www.w3.org/1999/xlink" content-type="kingdom">Fungi</named-content></kwd><kwd><named-content xmlns:xlink="http://www.w3.org/1999/xlink" content-type="order">Verrucariales</named-content></kwd><kwd><named-content xmlns:xlink="http://www.w3.org/1999/xlink" content-type="family">Verrucariaceae</named-content></kwd></kwd-group><mixed-citation publication-type="journal"><person-group><name><surname>Pykälä</surname><given-names>Juha</given-names></name><name><surname>Kantelinen</surname><given-names>Annina</given-names></name><name><surname>Myllys</surname><given-names>Leena</given-names></name></person-group><article-title>Taxonomy of <italic><tp:taxon-name><tp:taxon-name-part taxon-name-part-type="genus" reg="Verrucaria">Verrucaria</tp:taxon-name-part></tp:taxon-name></italic> species characterised by large spores, perithecia leaving pits in the rock and a pale thin thallus in Finland</article-title><source>MycoKeys</source><day>02</day><month>9</month><year>2020</year><volume>72</volume><fpage>43</fpage><lpage>92</lpage><pub-id pub-id-type="doi">10.3897/mycokeys.72.56223</pub-id></mixed-citation></tp:treatment-meta><tp:nomenclature><tp:taxon-name><object-id xmlns:xlink="http://www.w3.org/1999/xlink" content-type="arpha" xlink:type="simple">3D11F9BD-AD99-53C5-8A72-9498F6A7E236</object-id>
            <tp:taxon-name-part taxon-name-part-type="genus" reg="Verrucaria">Verrucaria</tp:taxon-name-part>
            <tp:taxon-name-part taxon-name-part-type="species" reg="transfugiens">transfugiens</tp:taxon-name-part>
          </tp:taxon-name><tp:taxon-authority>Zschacke, Rabenh. Krypt.-Fl. 9, 1(1): 85, 1933</tp:taxon-authority></tp:nomenclature><tp:treatment-sec sec-type="material" id="SECID0EGJAM"><title>Type.</title><p>Deutschland. Thüringen, Jonastal bei Arnstadt, alt. 350–400 m, co-ord. <named-content xmlns:xlink="http://www.w3.org/1999/xlink" content-type="dwc:verbatimCoordinates" xlink:type="simple"><named-content content-type="geo-json" specific-use="{&#34;type&#34;:&#34;Point&#34;,&#34;coordinates&#34;:[10.916667,50.816667]}" id="NCID0EPJAM" xlink:type="simple">10°55'E, 50°49'N</named-content></named-content>. An Muschelkalkplättchen, 7.7.1907, G. Lettau (B-600025730!); Deutschland.Sachsen-Anhalt: Vorland des Nord-Ost-Harzes, Steinbruch am Hackel. co-ord. <named-content xmlns:xlink="http://www.w3.org/1999/xlink" content-type="dwc:verbatimCoordinates" xlink:type="simple"><named-content content-type="geo-json" specific-use="{&#34;type&#34;:&#34;Point&#34;,&#34;coordinates&#34;:[11.316667,51.883333]}" id="NCID0EXJAM" xlink:type="simple">11°19'E, 51°53'N</named-content></named-content>, 1910, H. Zschacke 4664 (B-600194785!); Deutschland.Sachsen-Anhalt: Harz-Vorland, Ostseite des Hackels. co-ord. <named-content xmlns:xlink="http://www.w3.org/1999/xlink" content-type="dwc:verbatimCoordinates" xlink:type="simple"><named-content content-type="geo-json" specific-use="{&#34;type&#34;:&#34;Point&#34;,&#34;coordinates&#34;:[11.316667,51.883333]}" id="NCID0E6JAM" xlink:type="simple">11°19'E, 51°53'N</named-content></named-content>, 1.2.1906, H. Zschacke 4664 (B-600194786!); Deutschland. Thüringen: Dosdorfer Haart, unweit Arnstadt, alt. 450 m, an Muschel Kalk-Felsbänken, accomp. <italic><tp:taxon-name><tp:taxon-name-part taxon-name-part-type="genus" reg="Tichothecium">Tichothecium</tp:taxon-name-part> <tp:taxon-name-part taxon-name-part-type="species" reg="erraticum">erraticum</tp:taxon-name-part></tp:taxon-name></italic>, <italic><tp:taxon-name><tp:taxon-name-part taxon-name-part-type="genus" reg="Caloplaca">Caloplaca</tp:taxon-name-part> <tp:taxon-name-part taxon-name-part-type="species" reg="lactea">lactea</tp:taxon-name-part></tp:taxon-name></italic> 11.9.1907, G. Lettau 614 (B-600194783!); Deutschland. Thüringen: Dosdorfer Haart, unweit Arnstadt, alt. 450 m, an Muschel Kalk-Felsbänken, 1907?, G. Lettau (B-600194781!). Syntypes.</p><p>For the description of the species, see <xref ref-type="bibr" rid="B40">Pykälä (2016)</xref>. <italic><tp:taxon-name><tp:taxon-name-part taxon-name-part-type="genus" reg="Verrucaria">V.</tp:taxon-name-part> <tp:taxon-name-part taxon-name-part-type="species" reg="transfugiens">transfugiens</tp:taxon-name-part></tp:taxon-name></italic> has been reported from Finland by <xref ref-type="bibr" rid="B41">Pykälä and Breuss (2008)</xref>, but the specimens belong to <italic><tp:taxon-name><tp:taxon-name-part taxon-name-part-type="genus" reg="Verrucaria">V.</tp:taxon-name-part> <tp:taxon-name-part taxon-name-part-type="species" reg="subtilis">subtilis</tp:taxon-name-part></tp:taxon-name></italic> (<xref ref-type="bibr" rid="B53">Stenroos et al. 2016</xref>).</p></tp:treatment-sec><ref-list><ref id="B40"><mixed-citation xmlns:xlink="http://www.w3.org/1999/xlink" xlink:type="simple"><person-group><name name-style="western"><surname>Pykälä</surname><given-names>J</given-names></name></person-group> (<year>2016</year>) <article-title>Examination of types of twenty-two species of <italic><tp:taxon-name><tp:taxon-name-part taxon-name-part-type="genus">Verrucaria</tp:taxon-name-part></tp:taxon-name></italic> described by Hermann Zschacke.</article-title><source>Herzogia</source><volume>29</volume>(<issue>2</issue>): <fpage>721</fpage>–<lpage>729</lpage>. <ext-link xlink:type="simple" ext-link-type="doi" xlink:href="10.13158/heia.29.2.2016.721">https://doi.org/10.13158/heia.29.2.2016.721</ext-link></mixed-citation></ref><ref id="B41"><mixed-citation xmlns:xlink="http://www.w3.org/1999/xlink" xlink:type="simple"><person-group><name name-style="western"><surname>Pykälä</surname><given-names>J</given-names></name><name name-style="western"><surname>Breuss</surname><given-names>O</given-names></name></person-group> (<year>2008</year>) <article-title>Eleven <italic><tp:taxon-name><tp:taxon-name-part taxon-name-part-type="genus">Verrucaria</tp:taxon-name-part></tp:taxon-name></italic> species new to Finland.</article-title><source>Österreichische Zeitschrift für Pilzkunde</source><volume>17</volume>: <fpage>35</fpage>–<lpage>40</lpage>.</mixed-citation></ref><ref id="B53"><mixed-citation xmlns:xlink="http://www.w3.org/1999/xlink" xlink:type="simple"><person-group><name name-style="western"><surname>Stenroos</surname><given-names>S</given-names></name><name name-style="western"><surname>Velmala</surname><given-names>S</given-names></name><name name-style="western"><surname>Pykälä</surname><given-names>J</given-names></name><name name-style="western"><surname>Ahti</surname><given-names>T</given-names></name></person-group> (<year>2016</year>) <article-title>Lichens of Finland.</article-title><source>Norrlinia</source><volume>30</volume>: <fpage>1</fpage>–<lpage>896</lpage>.</mixed-citation></ref></ref-list></tp:taxon-treatment>
