# Supplementary material for: Taxonomy of Verrucaria species characterised by large spores, perithecia leaving pits in the rock and a pale thin thallus in Finland
Source: MycoKeys. 2020 Sep 2;72:43–92. doi: 10.3897/mycokeys.72.56223 (PMC7481264; doi:10.3897/mycokeys.72.56223)
Supplement: XML Treatment for Verrucaria veronensis [file mycokeys.72.56223-treatment53.xml]

<!DOCTYPE tp:taxon-treatment
  PUBLIC "-//TaxonX//DTD Taxonomic Treatment Publishing DTD v0 20100105//EN" "tax-treatment-NSO.dtd">
<tp:taxon-treatment xmlns:tp="http://www.plazi.org/taxpub"><tp:treatment-meta><kwd-group><label>Taxon classification</label><kwd><named-content xmlns:xlink="http://www.w3.org/1999/xlink" content-type="kingdom">Fungi</named-content></kwd><kwd><named-content xmlns:xlink="http://www.w3.org/1999/xlink" content-type="order">Verrucariales</named-content></kwd><kwd><named-content xmlns:xlink="http://www.w3.org/1999/xlink" content-type="family">Verrucariaceae</named-content></kwd></kwd-group><mixed-citation publication-type="journal"><person-group><name><surname>Pykälä</surname><given-names>Juha</given-names></name><name><surname>Kantelinen</surname><given-names>Annina</given-names></name><name><surname>Myllys</surname><given-names>Leena</given-names></name></person-group><article-title>Taxonomy of <italic><tp:taxon-name><tp:taxon-name-part taxon-name-part-type="genus" reg="Verrucaria">Verrucaria</tp:taxon-name-part></tp:taxon-name></italic> species characterised by large spores, perithecia leaving pits in the rock and a pale thin thallus in Finland</article-title><source>MycoKeys</source><day>02</day><month>9</month><year>2020</year><volume>72</volume><fpage>43</fpage><lpage>92</lpage><pub-id pub-id-type="doi">10.3897/mycokeys.72.56223</pub-id></mixed-citation></tp:treatment-meta><tp:nomenclature><tp:taxon-name><object-id xmlns:xlink="http://www.w3.org/1999/xlink" content-type="arpha" xlink:type="simple">827973DD-FDF7-5A5B-B006-8C71D57B50C6</object-id>
            <tp:taxon-name-part taxon-name-part-type="genus" reg="Verrucaria">Verrucaria</tp:taxon-name-part>
            <tp:taxon-name-part taxon-name-part-type="species" reg="veronensis">veronensis</tp:taxon-name-part>
          </tp:taxon-name><tp:taxon-authority>A. Massal., Ric. Auton. Lich. Crost. 173, 1852</tp:taxon-authority></tp:nomenclature><tp:treatment-sec sec-type="material" id="SECID0EBNAM"><title>Type.</title><p>[Italy,] S. Leonardo, L. Tonini (VER!, syntype); ad saxa eocenica circa urbem Veronam (S. Leonardo), leg. Tonini, Massalongo Lichenes Ital. Exsiccatae 8 (VER!, syntype); Massalongo, Lich. Ital. exs. 8 (UPS!, syntype).</p></tp:treatment-sec><tp:treatment-sec sec-type="description" id="SECID0EGNAM"><title>Description.</title><p>Prothallus absent. Thallus greenish-grey or grey with some brown pigmentation, epilithic, rimose, ca. 0.2–0.3(–0.4) mm thick. Perithecia 0.12–0.32 mm, 3/4–1-immersed in thallus. Involucrellum apical, ca. 60–70 mm thick. Exciple ca. (0.2–)0.3–0.5 mm in diam., often longer than broad, wall dark. Ascospores 0-septate, 27–35 × 11–15 mm.</p></tp:treatment-sec><tp:treatment-sec sec-type="notes" id="SECID0ELNAM"><title>Notes.</title><p>The type material of the species is morphologically similar to <italic><tp:taxon-name><tp:taxon-name-part taxon-name-part-type="genus" reg="Verrucaria">V.</tp:taxon-name-part> <tp:taxon-name-part taxon-name-part-type="species" reg="viridula">viridula</tp:taxon-name-part></tp:taxon-name></italic> and, based on the morphological similarity, the species is likely to be conspecific with <italic><tp:taxon-name><tp:taxon-name-part taxon-name-part-type="genus" reg="Verrucaria">V.</tp:taxon-name-part> <tp:taxon-name-part taxon-name-part-type="species" reg="viridula">viridula</tp:taxon-name-part></tp:taxon-name></italic>.</p></tp:treatment-sec></tp:taxon-treatment>
